# Supplementary material for: Cell–Cell Communication at the Embryo Implantation Site of Mouse Uterus Revealed by Single-Cell Analysis
Source: Int J Mol Sci. 2021 May 13;22(10):5177. doi: 10.3390/ijms22105177 (PMC8153605; doi:10.3390/ijms22105177)
Supplement: Supplementary file 1 [file ijms-22-05177-s001.zip]

Archive with 2 entries (2 files):
- Table-S1.xls
- Table-S2.xls
