# Supplementary material for: Cell–Cell Communication at the Embryo Implantation Site of Mouse Uterus Revealed by Single-Cell Analysis
Source: Int J Mol Sci. 2021 May 13;22(10):5177. doi: 10.3390/ijms22105177 (PMC8153605; doi:10.3390/ijms22105177)
Supplement: Supplementary file 1 [file ijms-22-05177-s001.zip › Table-S1.xls]

## Sheet: Table-S1
Supplementary Table 1. The complete list of novel and known marker genes for each cell type.
gene_symbol	p_val	avg_logFC	pct.1	pct.2	p_val_adj	cell_type
Prap1	0	4.52479	0.937	0.02	0	LE
Wfdc2	0	3.5604	1	0.042	0	LE
Cyp26a1	0	2.80978	0.991	0.023	0	LE
Cldn3	0	2.54066	1	0.048	0	LE
Cldn7	0	2.38293	1	0.041	0	LE
Atp6v0d2	0	2.28946	0.991	0.014	0	LE
Epcam	0	2.08961	0.991	0.061	0	LE
Krt8	0	1.77939	0.91	0.048	0	LE
Krt17	0	1.69547	0.36	0.002	0	LE
Wnt7b	0	1.68937	0.955	0.001	0	LE
Tfcp2l1	0	1.64184	0.964	0.044	0	LE
Efhd1	0	1.62098	0.928	0.03	0	LE
Trpv6	0	1.59407	0.829	0.003	0	LE
Spint1	0	1.58883	0.964	0.034	0	LE
Sftpd	0	1.58521	0.892	0.01	0	LE
8430408G22Rik	0	1.57911	0.892	0.045	0	LE
Pgf	0	1.50518	0.73	0.028	0	LE
Slc1a1	0	1.49884	0.928	0.054	0	LE
Enpp3	0	1.40279	0.928	0.054	0	LE
Cwh43	0	1.40008	0.91	0.002	0	LE
2200002D01Rik	0	1.37575	0.892	0.049	0	LE
Pinlyp	0	1.35637	0.73	0.002	0	LE
Mmp7	0	1.35181	0.748	0.001	0	LE
C2cd4a	0	1.29423	0.748	0.013	0	LE
Vtcn1	0	1.27042	0.883	0.018	0	LE
Tmprss4	0	1.25915	0.838	0.036	0	LE
Acod1	0	1.22373	0.586	0.008	0	LE
Perp	0	1.21761	0.775	0.021	0	LE
Atp6v0a4	0	1.18386	0.874	0.047	0	LE
Ttpa	0	1.17779	0.847	0.014	0	LE
Gjb2	0	1.17285	0.577	0.003	0	LE
Rab25	0	1.14555	0.883	0.034	0	LE
Cldn4	0	1.14266	0.766	0.02	0	LE
St14	0	1.05904	0.883	0.03	0	LE
5330417C22Rik	0	1.0589	0.811	0.031	0	LE
Trpm6	0	1.03615	0.82	0.009	0	LE
Cdh1	0	1.03097	0.838	0.037	0	LE
Fgf9	0	1.02359	0.802	0.007	0	LE
Depdc7	0	1.00434	0.829	0.032	0	LE
Npnt	0	0.961553	0.784	0.032	0	LE
Lama3	0	0.943891	0.721	0.016	0	LE
Slc23a1	0	0.92574	0.784	0.01	0	LE
Tacstd2	0	0.901555	0.712	0.006	0	LE
Ihh	0	0.894426	0.45	0.002	0	LE
Crb3	0	0.879724	0.82	0.028	0	LE
Paqr5	0	0.862984	0.757	0.007	0	LE
Il17re	0	0.838763	0.811	0.012	0	LE
Ehf	0	0.809057	0.766	0.03	0	LE
Pdzk1ip1	0	0.799438	0.721	0.016	0	LE
Hdc	0	0.777089	0.748	0.022	0	LE
Slc46a2	0	0.732469	0.586	0.013	0	LE
Wnt11	0	0.714696	0.568	0.015	0	LE
Hnf1b	0	0.694712	0.712	0.014	0	LE
Wwc1	0	0.670791	0.721	0.025	0	LE
Slc44a4	0	0.668737	0.64	0.015	0	LE
Fut9	0	0.656377	0.631	0.01	0	LE
Gabrp	0	0.65094	0.631	0.006	0	LE
Erbb3	0	0.64451	0.685	0.024	0	LE
Cldn23	0	0.642744	0.658	0.02	0	LE
Ptger2	0	0.632335	0.658	0.006	0	LE
Lgr5	0	0.619492	0.532	0.009	0	LE
Krtcap3	0	0.6164	0.685	0.024	0	LE
Lrrc31	0	0.616194	0.523	0.005	0	LE
Nfe2l3	0	0.616087	0.631	0.018	0	LE
Pcsk6	0	0.612475	0.649	0.015	0	LE
Epha1	0	0.608304	0.667	0.019	0	LE
Them5	0	0.605555	0.396	0	0	LE
Atg9b	0	0.598273	0.64	0.007	0	LE
Grb7	0	0.59747	0.64	0.021	0	LE
Ocln	0	0.565279	0.649	0.02	0	LE
Il1a	0	0.541189	0.405	0.006	0	LE
F2rl1	0	0.528562	0.586	0.013	0	LE
Cgn	0	0.527817	0.613	0.009	0	LE
Erich3	0	0.521995	0.55	0.001	0	LE
Acat3	0	0.491805	0.459	0.007	0	LE
Cblc	0	0.481191	0.541	0.011	0	LE
Rnf186	0	0.469063	0.378	0.001	0	LE
Slc16a11	0	0.461163	0.514	0.009	0	LE
Tspan1	0	0.450789	0.532	0.005	0	LE
Ovol1	0	0.450578	0.486	0.006	0	LE
Slc5a11	0	0.450229	0.396	0.001	0	LE
Arnt2	0	0.44571	0.568	0.015	0	LE
2310043M15Rik	0	0.418937	0.495	0.005	0	LE
Ptprr	0	0.412726	0.432	0.005	0	LE
Il1f6	0	0.373779	0.252	0	0	LE
Pax2	0	0.343736	0.477	0.01	0	LE
Upk3bl	0	0.313149	0.351	0.001	0	LE
Epn3	0	0.312032	0.423	0.007	0	LE
Tmem45b	0	0.30851	0.351	0	0	LE
Vwa2	0	0.303328	0.405	0.003	0	LE
Pls1	0	0.275519	0.414	0.003	0	LE
Prss22	0	0.262495	0.306	0.002	0	LE
Lypd1	6.48354e-306	0.378647	0.351	0.004	1.32329e-301	LE
Cda	2.09834e-305	1.44261	0.874	0.048	4.28271e-301	LE
Cdcp1	3.33512e-305	0.352597	0.468	0.01	6.80698e-301	LE
Ifitm6	4.53463e-305	1.43253	0.712	0.028	9.25518e-301	LE
Rassf7	1.66207e-303	0.498852	0.559	0.016	3.39229e-299	LE
Sfn	1.20123e-297	1.37032	0.586	0.019	2.45172e-293	LE
Nmb	2.9331e-297	1.67562	0.946	0.061	5.98645e-293	LE
Lrp2	1.03224e-292	0.277523	0.279	0.002	2.1068e-288	LE
Pax8	5.9209e-290	0.895536	0.712	0.03	1.20845e-285	LE
Sult1d1	2.17769e-288	2.26679	0.973	0.065	4.44467e-284	LE
Epb41l4b	8.54366e-288	0.492341	0.559	0.017	1.74376e-283	LE
F5	5.25704e-282	0.561622	0.495	0.013	1.07296e-277	LE
Cxcl17	3.43245e-280	0.676997	0.613	0.022	7.00562e-276	LE
Irf6	4.4802e-280	0.494216	0.577	0.019	9.1441e-276	LE
Srd5a1	5.63405e-279	0.868024	0.685	0.03	1.14991e-274	LE
Tspan8	1.0154e-278	1.52838	0.892	0.056	2.07244e-274	LE
Prss8	4.54838e-270	0.50935	0.595	0.021	9.28324e-266	LE
Slc10a2	4.78546e-269	0.252483	0.171	0	9.76712e-265	LE
Asprv1	1.6727e-257	0.272299	0.306	0.004	3.41398e-253	LE
Alox12e	3.24794e-251	0.430724	0.27	0.003	6.62904e-247	LE
Eps8l2	9.15957e-247	0.415895	0.505	0.016	1.86947e-242	LE
Krt18	2.03855e-245	2.31083	0.982	0.082	4.16068e-241	LE
Slc39a4	1.40513e-241	1.45348	0.892	0.062	2.86787e-237	LE
Tmprss2	2.09704e-240	0.663188	0.64	0.029	4.28005e-236	LE
Pard6b	9.98591e-239	0.287849	0.414	0.01	2.03812e-234	LE
Klf5	8.60755e-238	1.25012	0.928	0.076	1.7568e-233	LE
Elf3	3.01729e-234	1.0541	0.586	0.026	6.15828e-230	LE
Cobl	3.42891e-234	0.734757	0.721	0.038	6.9984e-230	LE
Tmed6	1.25126e-233	0.387658	0.486	0.016	2.55383e-229	LE
Fermt1	5.5957e-229	0.545419	0.532	0.021	1.14208e-224	LE
Sdcbp2	1.66358e-228	0.408689	0.505	0.018	3.39537e-224	LE
Hmga2	2.34227e-228	0.503294	0.514	0.019	4.78057e-224	LE
Mecom	6.74771e-228	1.53632	0.937	0.081	1.37721e-223	LE
1110002E22Rik	1.28472e-227	0.27316	0.27	0.003	2.62212e-223	LE
Myo1d	8.97672e-227	0.928076	0.856	0.065	1.83215e-222	LE
Urah	7.0773e-224	0.466905	0.495	0.018	1.44448e-219	LE
Kcnk1	2.21327e-223	1.7558	0.928	0.085	4.51728e-219	LE
Slc6a14	2.59647e-221	0.348616	0.261	0.003	5.2994e-217	LE
Cxadr	1.62086e-216	0.612873	0.721	0.042	3.30818e-212	LE
Cited4	4.38997e-216	0.757439	0.784	0.05	8.95992e-212	LE
Krt7	4.93651e-216	0.762145	0.667	0.036	1.00754e-211	LE
Blnk	7.48627e-215	0.863249	0.865	0.064	1.52795e-210	LE
Ap1m2	1.01915e-212	0.350207	0.495	0.019	2.08008e-208	LE
Reep6	1.86078e-210	0.319957	0.432	0.014	3.79785e-206	LE
S100g	4.9059e-210	4.90073	1	0.117	1.00129e-205	LE
Smim22	2.12887e-204	0.353034	0.514	0.022	4.34502e-200	LE
Rnf223	1.01338e-203	0.280262	0.27	0.004	2.0683e-199	LE
Pllp	1.89696e-202	0.308688	0.441	0.016	3.87169e-198	LE
Tmem213	1.01824e-200	1.68455	0.973	0.097	2.07823e-196	LE
Prob1	2.78217e-198	0.304789	0.396	0.012	5.67841e-194	LE
Mpzl2	5.02567e-196	0.620962	0.694	0.045	1.02574e-191	LE
Ppl	2.8898e-192	0.349714	0.45	0.017	5.89808e-188	LE
Esrp1	2.25114e-190	0.331016	0.477	0.02	4.59457e-186	LE
Dlx5	2.73301e-190	0.535507	0.568	0.029	5.57808e-186	LE
Hoxb6	2.95666e-188	0.797177	0.721	0.053	6.03453e-184	LE
Chac2	2.11754e-186	0.677457	0.622	0.039	4.3219e-182	LE
Sgms2	4.15879e-185	1.58029	0.955	0.103	8.4881e-181	LE
Mal2	1.32188e-184	0.256329	0.297	0.007	2.69797e-180	LE
Fgfr2	1.02152e-182	0.505075	0.486	0.022	2.08491e-178	LE
Cmtm8	6.46033e-182	0.811913	0.802	0.068	1.31855e-177	LE
Lsr	2.96352e-180	0.649873	0.775	0.062	6.04855e-176	LE
Dsg2	3.54503e-178	0.288482	0.387	0.014	7.2354e-174	LE
Ttc9	6.21598e-176	0.370048	0.396	0.014	1.26868e-171	LE
Tll1	1.98189e-174	0.442026	0.414	0.016	4.04504e-170	LE
Lama1	8.66393e-174	0.286247	0.27	0.006	1.76831e-169	LE
Fxyd3	2.01269e-173	1.24261	0.946	0.106	4.1079e-169	LE
Chil1	1.22214e-168	0.464611	0.324	0.01	2.49439e-164	LE
Rhpn2	3.54252e-168	0.484155	0.568	0.035	7.23028e-164	LE
Atp1b1	1.10282e-166	1.31968	0.928	0.105	2.25086e-162	LE
Spint2	6.49989e-165	1.7211	1	0.141	1.32663e-160	LE
Rnf128	1.65785e-160	0.460421	0.595	0.038	3.38367e-156	LE
Zfp7	2.90826e-160	0.551136	0.622	0.045	5.93576e-156	LE
Rnase1	9.90542e-160	0.666675	0.495	0.027	2.0217e-155	LE
Ovol2	1.15348e-158	0.300004	0.396	0.016	2.35426e-154	LE
Elovl7	2.38025e-157	0.363814	0.432	0.02	4.85808e-153	LE
Bspry	8.33228e-157	0.327547	0.432	0.02	1.70062e-152	LE
Slc35g1	3.0313e-156	0.386585	0.523	0.031	6.18689e-152	LE
Tox3	2.22463e-155	0.423021	0.532	0.033	4.54047e-151	LE
Eps8l1	6.16663e-155	0.370701	0.468	0.025	1.25861e-150	LE
Paox	2.1296e-154	1.28913	0.892	0.117	4.34651e-150	LE
Hoxb8	2.02598e-149	0.629489	0.64	0.051	4.13502e-145	LE
Slc22a4	2.85625e-149	0.332282	0.414	0.02	5.82962e-145	LE
Arhgef28	7.08124e-147	0.724368	0.712	0.068	1.44528e-142	LE
Gpx2	1.4209e-146	0.873332	0.757	0.073	2.90006e-142	LE
Cndp2	2.03313e-146	1.57866	0.973	0.158	4.14962e-142	LE
Krt19	3.40003e-146	0.846969	0.396	0.019	6.93945e-142	LE
Me1	2.50182e-144	0.490853	0.604	0.048	5.10621e-140	LE
Hook1	3.02201e-144	0.383377	0.486	0.029	6.16793e-140	LE
Acsl4	6.46151e-144	1.70693	0.973	0.169	1.31879e-139	LE
Dsp	2.23904e-142	0.353032	0.45	0.025	4.56987e-138	LE
Rbm47	1.92977e-141	0.611975	0.712	0.065	3.93867e-137	LE
Als2cl	5.99917e-137	0.265945	0.36	0.016	1.22443e-132	LE
Mycn	4.33762e-136	0.41831	0.486	0.031	8.85309e-132	LE
Ttc39b	1.61456e-132	0.886732	0.883	0.124	3.29531e-128	LE
Lifr	4.87158e-132	1.21945	0.946	0.149	9.9429e-128	LE
Msx1	4.87168e-132	0.853908	0.622	0.055	9.94309e-128	LE
Ankrd29	5.85442e-132	0.423155	0.532	0.039	1.19489e-127	LE
Chchd10	1.23288e-131	0.824543	0.865	0.111	2.51632e-127	LE
Rgl3	1.45912e-130	0.395993	0.55	0.042	2.97807e-126	LE
Dlx6	2.90299e-130	0.263006	0.324	0.013	5.925e-126	LE
Olfm1	1.5854e-129	3.219	1	0.225	3.2358e-125	LE
Ddr1	6.9509e-127	0.690463	0.757	0.091	1.41868e-122	LE
Kctd1	1.62853e-124	0.532938	0.631	0.057	3.32384e-120	LE
Cndp1	3.11442e-123	0.374808	0.378	0.021	6.35653e-119	LE
Cystm1	9.635e-123	0.757841	0.766	0.089	1.9665e-118	LE
Acss1	4.07796e-122	0.504171	0.55	0.045	8.32312e-118	LE
Rab3ip	2.22336e-121	0.627657	0.676	0.073	4.53788e-117	LE
Hoxb7	2.29201e-121	0.552428	0.649	0.065	4.678e-117	LE
Lcn2	4.70175e-120	0.44411	0.387	0.022	9.59626e-116	LE
Pkhd1l1	4.03833e-117	0.257597	0.27	0.01	8.24224e-113	LE
Dram1	4.20908e-117	0.932769	0.802	0.118	8.59073e-113	LE
Slpi	1.98681e-115	0.416028	0.414	0.026	4.05508e-111	LE
Igf2bp2	3.08083e-115	0.431869	0.559	0.049	6.28798e-111	LE
Tmem30b	2.584e-114	0.33528	0.468	0.035	5.27394e-110	LE
Grhl2	1.38722e-112	0.277189	0.333	0.017	2.83131e-108	LE
2610528J11Rik	3.10517e-112	0.254879	0.378	0.022	6.33765e-108	LE
Plpp2	1.35352e-111	0.707198	0.802	0.118	2.76252e-107	LE
Adi1	3.05614e-111	1.39472	0.883	0.152	6.23757e-107	LE
Fam213a	2.0963e-110	1.71923	0.937	0.202	4.27854e-106	LE
Fuom	2.51286e-110	1.44359	0.91	0.181	5.12874e-106	LE
Rab11fip1	2.91793e-110	0.590886	0.649	0.07	5.9555e-106	LE
Tmc4	9.3982e-110	0.751742	0.775	0.112	1.91817e-105	LE
Dpp4	7.21325e-109	0.415914	0.55	0.049	1.47222e-104	LE
Casz1	8.75629e-108	0.660032	0.703	0.084	1.78716e-103	LE
Patj	1.91692e-107	0.345348	0.486	0.04	3.91244e-103	LE
Car12	4.64015e-105	0.43935	0.604	0.061	9.47055e-101	LE
Tmem238	1.06028e-104	0.798115	0.865	0.15	2.16402e-100	LE
Mgll	1.25802e-104	0.789397	0.784	0.112	2.56761e-100	LE
Adgrg1	1.02768e-102	0.268154	0.441	0.034	2.09749e-98	LE
Hal	2.12356e-102	0.46405	0.432	0.033	4.33418e-98	LE
Emb	7.73308e-102	1.19164	0.973	0.188	1.57832e-97	LE
Slc39a8	5.40095e-100	1.19899	0.775	0.12	1.10233e-95	LE
Tuft1	4.19018e-99	0.332123	0.45	0.037	8.55216e-95	LE
Hpn	7.53297e-99	0.34188	0.477	0.042	1.53748e-94	LE
Ddx52	4.65293e-97	1.30441	0.955	0.26	9.49663e-93	LE
Nceh1	1.62211e-96	0.887681	0.838	0.154	3.31073e-92	LE
Trim13	3.80237e-96	0.383494	0.486	0.046	7.76064e-92	LE
Porcn	6.07584e-96	0.433421	0.486	0.046	1.24008e-91	LE
Mal	8.11812e-96	0.347138	0.586	0.062	1.65691e-91	LE
D030056L22Rik	1.04633e-95	0.898499	0.829	0.153	2.13556e-91	LE
Trim15	3.953e-94	0.272276	0.18	0.005	8.06807e-90	LE
Mapk13	1.33422e-93	0.421708	0.505	0.051	2.72315e-89	LE
Ptprf	1.33498e-93	0.643435	0.748	0.117	2.72469e-89	LE
Sytl2	3.78714e-93	0.314268	0.459	0.041	7.72956e-89	LE
Map3k5	5.78996e-92	0.472963	0.622	0.078	1.18173e-87	LE
Serinc2	2.49852e-91	0.289028	0.423	0.036	5.09949e-87	LE
Clcf1	6.77525e-91	0.394187	0.532	0.057	1.38283e-86	LE
Zdhhc13	1.15152e-90	0.423572	0.541	0.059	2.35026e-86	LE
Lurap1l	3.46185e-90	0.451382	0.505	0.052	7.06563e-86	LE
Itpr2	5.25256e-89	1.25861	0.937	0.234	1.07205e-84	LE
Fitm2	8.8546e-89	0.291583	0.486	0.048	1.80722e-84	LE
Sh3yl1	1.6341e-88	0.275185	0.414	0.035	3.33521e-84	LE
Tnfrsf21	8.45424e-88	0.612578	0.721	0.11	1.72551e-83	LE
Frat2	1.23725e-87	0.822279	0.73	0.119	2.52523e-83	LE
Cldn10	2.95114e-87	1.41925	0.901	0.22	6.02328e-83	LE
Hebp2	3.83308e-87	0.486864	0.631	0.086	7.82332e-83	LE
Gale	4.87057e-87	0.334152	0.423	0.037	9.94083e-83	LE
Dgat2	9.8029e-87	0.377595	0.523	0.058	2.00077e-82	LE
Hdac11	1.31334e-86	0.487483	0.613	0.082	2.68052e-82	LE
Nexmif	1.73876e-86	0.298881	0.369	0.028	3.54881e-82	LE
Mrps6	2.1475e-86	1.29201	0.955	0.29	4.38304e-82	LE
Napsa	7.63138e-85	0.561342	0.586	0.069	1.55757e-80	LE
Map7	1.10174e-83	0.287012	0.432	0.041	2.24864e-79	LE
Gnpnat1	1.32466e-83	0.707337	0.847	0.186	2.70363e-79	LE
Ggh	2.1809e-83	2.95554	0.991	0.425	4.45123e-79	LE
Pdgfa	9.18154e-83	0.723821	0.811	0.149	1.87395e-78	LE
Ezr	3.22555e-82	1.39427	0.937	0.26	6.58334e-78	LE
Slc2a1	2.35491e-81	0.769645	0.721	0.128	4.80637e-77	LE
Napepld	1.50627e-80	0.34801	0.468	0.049	3.07429e-76	LE
Hoxb5	2.11548e-80	0.31535	0.405	0.037	4.3177e-76	LE
Sox17	2.27171e-80	1.1677	0.667	0.1	4.63655e-76	LE
Slc52a2	3.7014e-80	0.400893	0.505	0.059	7.55455e-76	LE
Gcnt2	8.91095e-80	0.804959	0.793	0.159	1.81872e-75	LE
Ndrg1	7.87851e-78	1.68593	0.955	0.36	1.608e-73	LE
Cdo1	4.50222e-77	0.56854	0.514	0.064	9.18903e-73	LE
Smagp	4.84159e-77	0.563107	0.748	0.126	9.88169e-73	LE
Slc16a13	5.40071e-77	0.250731	0.387	0.035	1.10228e-72	LE
Tbc1d1	6.58282e-77	0.804367	0.766	0.148	1.34355e-72	LE
Myo6	6.37566e-76	1.25815	0.946	0.341	1.30127e-71	LE
Snrnp25	8.41702e-76	0.621013	0.748	0.14	1.71791e-71	LE
Nav2	1.31076e-75	0.346263	0.55	0.07	2.67526e-71	LE
Cd24a	1.31219e-75	0.903346	0.892	0.2	2.67819e-71	LE
Sec23b	7.26945e-75	0.753618	0.82	0.185	1.48369e-70	LE
Dtnb	4.35811e-74	0.381714	0.495	0.06	8.89489e-70	LE
Gsto1	4.71965e-74	1.47643	0.937	0.342	9.6328e-70	LE
Slc12a2	1.36438e-73	1.33983	0.964	0.315	2.78469e-69	LE
Tuba4a	5.02245e-73	0.669078	0.766	0.149	1.02508e-68	LE
Ormdl2	3.061e-72	0.545716	0.766	0.146	6.2475e-68	LE
Kank3	2.13726e-71	0.543323	0.73	0.131	4.36215e-67	LE
Yars	3.89804e-71	0.535409	0.703	0.13	7.95589e-67	LE
Cep170b	4.06383e-71	0.347965	0.495	0.062	8.29428e-67	LE
Fam20c	7.15115e-69	0.672813	0.73	0.156	1.45955e-64	LE
Nhsl1	2.97612e-68	0.391173	0.559	0.081	6.07426e-64	LE
Ctps	1.45021e-67	0.610439	0.676	0.131	2.95987e-63	LE
Slc39a6	2.8251e-67	0.792653	0.838	0.208	5.76602e-63	LE
Shmt1	4.45948e-67	0.343995	0.468	0.06	9.1018e-63	LE
Reep4	6.49869e-67	0.363043	0.55	0.081	1.32638e-62	LE
Plet1	3.09668e-66	0.325103	0.333	0.03	6.32032e-62	LE
Avpi1	1.99212e-65	0.600528	0.793	0.179	4.06592e-61	LE
Rab11a	2.75692e-65	1.24553	0.973	0.457	5.62687e-61	LE
Fkbp4	3.3135e-65	1.1358	0.964	0.431	6.76284e-61	LE
Sfi1	3.51969e-65	0.316564	0.459	0.058	7.18369e-61	LE
Lbp	1.36114e-64	0.779464	0.892	0.245	2.77809e-60	LE
Gpcpd1	1.88076e-64	0.66548	0.775	0.168	3.83863e-60	LE
Unc13b	2.24986e-64	0.25731	0.405	0.046	4.59196e-60	LE
Tpd52	8.18602e-64	0.547852	0.901	0.207	1.67077e-59	LE
Mme	2.65918e-63	0.676319	0.604	0.11	5.42739e-59	LE
Hif1a	2.88133e-63	1.36545	0.964	0.517	5.88079e-59	LE
Hspb1	2.9099e-63	1.7091	0.955	0.383	5.93911e-59	LE
Jup	1.01367e-62	0.425322	0.613	0.103	2.0689e-58	LE
Gsr	1.06883e-62	0.544869	0.712	0.143	2.18148e-58	LE
Tmem160	4.7244e-62	1.19118	0.964	0.451	9.6425e-58	LE
Sphk1	6.36429e-62	0.535209	0.622	0.115	1.29895e-57	LE
Prkaa1	7.43693e-61	0.477052	0.712	0.146	1.51788e-56	LE
H6pd	1.33539e-60	0.747387	0.793	0.208	2.72553e-56	LE
Fosl1	2.589e-60	0.269075	0.324	0.032	5.28415e-56	LE
Pawr	3.94431e-60	0.267267	0.486	0.067	8.05033e-56	LE
Atp6v1a	5.52217e-60	1.00475	0.946	0.397	1.12708e-55	LE
Basp1	1.61779e-59	1.05432	0.874	0.254	3.30191e-55	LE
Lrat	3.13393e-59	0.356038	0.351	0.038	6.39635e-55	LE
Mrpl21	1.37377e-58	1.1754	0.955	0.432	2.80387e-54	LE
Glis3	1.91881e-58	0.296255	0.432	0.057	3.9163e-54	LE
4430402I18Rik	3.75079e-58	0.328387	0.297	0.028	7.65536e-54	LE
Tmem176a	4.76486e-58	1.37099	1	0.596	9.72509e-54	LE
Tmem176b	5.60057e-57	1.51594	0.991	0.684	1.14308e-52	LE
Gstm5	7.33862e-57	1.67308	0.928	0.479	1.49781e-52	LE
Arg2	2.64228e-56	0.311783	0.441	0.06	5.39289e-52	LE
Atp11a	4.27695e-56	0.768276	0.847	0.291	8.72926e-52	LE
Limk2	6.79208e-56	0.402023	0.622	0.121	1.38626e-51	LE
Agpat5	1.3286e-55	1.01114	0.811	0.256	2.71166e-51	LE
Frmd4b	1.651e-55	0.857787	0.838	0.24	3.36969e-51	LE
S100pbp	1.94799e-55	0.577773	0.685	0.156	3.97584e-51	LE
Pmaip1	3.06551e-55	0.343936	0.505	0.077	6.25671e-51	LE
Rac3	4.35949e-55	0.364592	0.586	0.111	8.89771e-51	LE
Mtr	4.47845e-55	0.500468	0.586	0.113	9.14051e-51	LE
Nectin2	4.9011e-55	0.754789	0.811	0.247	1.00031e-50	LE
Hoxb4	5.33884e-55	0.34852	0.55	0.091	1.08966e-50	LE
Psmb5	1.45257e-54	1.07822	0.964	0.617	2.96469e-50	LE
Sema3c	2.65704e-54	0.889989	0.865	0.291	5.42303e-50	LE
Gramd3	5.48145e-54	0.447778	0.604	0.116	1.11876e-49	LE
Stxbp2	1.70952e-53	0.278582	0.505	0.08	3.48912e-49	LE
Proser2	1.88011e-53	0.259723	0.324	0.035	3.83731e-49	LE
Chp1	3.49584e-53	0.67827	0.829	0.249	7.13502e-49	LE
Fkbp1a	4.53607e-53	1.05293	1	0.761	9.25813e-49	LE
Lap3	6.74588e-53	0.922946	0.91	0.399	1.37683e-48	LE
Mpc2	9.34271e-53	1.16768	0.964	0.654	1.90685e-48	LE
Sec11a	1.17188e-52	1.02505	0.973	0.684	2.39182e-48	LE
Gipc1	1.41678e-52	0.549661	0.766	0.203	2.89165e-48	LE
Fam174b	3.05507e-52	0.284671	0.495	0.08	6.23539e-48	LE
Ydjc	3.51882e-52	0.538069	0.622	0.136	7.1819e-48	LE
Lama5	6.83018e-52	0.30656	0.441	0.064	1.39404e-47	LE
Igfbp3	1.42743e-51	1.66429	0.946	0.443	2.91338e-47	LE
Afdn	3.47919e-51	0.704372	0.82	0.257	7.10103e-47	LE
F3	4.12466e-51	1.22245	0.928	0.419	8.41843e-47	LE
Pink1	9.68662e-51	0.669545	0.847	0.269	1.97704e-46	LE
Pigyl	1.23117e-50	0.635461	0.811	0.255	2.51282e-46	LE
Tnfrsf10b	1.43534e-50	0.295542	0.432	0.065	2.92952e-46	LE
Fam3c	1.80577e-50	0.696741	0.847	0.279	3.68558e-46	LE
Ifitm1	2.57259e-50	1.55932	0.955	0.622	5.25066e-46	LE
Slc45a4	5.01317e-50	0.42604	0.676	0.152	1.02319e-45	LE
Mgst1	8.09722e-50	1.13687	0.991	0.535	1.65264e-45	LE
Fdft1	1.07179e-49	0.263457	0.432	0.065	2.18752e-45	LE
Rab20	1.46632e-49	0.469906	0.703	0.169	2.99276e-45	LE
F11r	2.28107e-49	0.278456	0.604	0.112	4.65566e-45	LE
Tmbim6	2.3489e-49	0.967529	0.991	0.744	4.79411e-45	LE
Irgq	2.41548e-49	0.32025	0.505	0.09	4.92999e-45	LE
Vps13c	2.6792e-49	0.627184	0.838	0.272	5.46825e-45	LE
Sdc4	6.30306e-49	1.41139	0.937	0.561	1.28645e-44	LE
Las1l	6.86106e-49	0.753169	0.82	0.269	1.40034e-44	LE
Ubald2	7.81038e-49	0.799323	0.955	0.452	1.5941e-44	LE
Fnbp1l	2.00228e-48	0.639768	0.811	0.24	4.08665e-44	LE
Grpel2	2.50731e-48	0.382494	0.568	0.117	5.11743e-44	LE
Eif2b2	3.25193e-48	0.621198	0.703	0.185	6.63719e-44	LE
Slc5a3	5.54294e-48	1.04491	0.874	0.339	1.13132e-43	LE
Hoxb2	7.27181e-48	0.292438	0.477	0.08	1.48418e-43	LE
Cd9	1.58504e-47	1.16732	0.964	0.652	3.23508e-43	LE
Dhcr24	3.95119e-47	0.289165	0.405	0.06	8.06438e-43	LE
Cd55	4.05396e-47	1.13766	0.856	0.299	8.27414e-43	LE
Dhrs4	1.07325e-46	0.755473	0.793	0.273	2.1905e-42	LE
Xrcc1	2.08861e-46	0.423401	0.604	0.136	4.26284e-42	LE
Bcl2l1	3.51472e-46	0.437074	0.64	0.144	7.17354e-42	LE
Hagh	8.06236e-46	0.53585	0.739	0.218	1.64553e-41	LE
Fam60a	1.60695e-45	0.46054	0.667	0.169	3.27978e-41	LE
Cers6	3.02835e-45	0.506852	0.694	0.177	6.18085e-41	LE
Zfp553	3.69726e-45	0.418884	0.532	0.107	7.5461e-41	LE
Met	1.35551e-44	0.250029	0.423	0.066	2.76659e-40	LE
Cd14	2.9165e-44	0.533976	0.685	0.161	5.95258e-40	LE
Cep120	3.42152e-44	0.383892	0.577	0.124	6.98332e-40	LE
Stard10	5.17938e-44	0.561903	0.757	0.23	1.05711e-39	LE
Prkab1	5.80374e-44	0.390058	0.595	0.129	1.18454e-39	LE
Agpat2	7.77794e-44	0.418036	0.604	0.137	1.58748e-39	LE
Bag1	1.73579e-43	0.868155	0.973	0.656	3.54274e-39	LE
Tgfbrap1	2.19435e-43	0.306947	0.505	0.097	4.47867e-39	LE
Vps37d	2.43347e-43	0.251974	0.378	0.057	4.9667e-39	LE
Sipa1l1	2.4941e-43	0.630675	0.811	0.26	5.09045e-39	LE
Snx7	5.39764e-43	0.338824	0.495	0.097	1.10166e-38	LE
Tm4sf1	5.59155e-43	0.675496	0.883	0.286	1.14124e-38	LE
Csf1	6.26955e-43	0.605779	0.577	0.136	1.27961e-38	LE
Isg20	7.20269e-43	0.407587	0.667	0.166	1.47007e-38	LE
Ccnd1	7.32947e-43	0.75248	0.649	0.163	1.49594e-38	LE
Hras	1.15032e-42	0.675443	0.883	0.364	2.34781e-38	LE
Rps6ka1	1.40931e-42	0.267702	0.541	0.105	2.87639e-38	LE
Tspan14	1.60671e-42	0.403507	0.631	0.154	3.27931e-38	LE
Timm8b	2.00857e-42	0.691442	0.937	0.463	4.09948e-38	LE
Naaladl2	4.04418e-42	0.250412	0.441	0.077	8.25418e-38	LE
Hbegf	6.91212e-42	1.58506	0.703	0.243	1.41076e-37	LE
Atp6v1b2	7.35648e-42	0.456024	0.739	0.213	1.50146e-37	LE
Pdlim5	1.23223e-41	0.464264	0.739	0.207	2.51497e-37	LE
Cpt1a	1.73953e-41	0.544515	0.721	0.214	3.55039e-37	LE
Nipsnap3b	2.38869e-41	0.378976	0.613	0.144	4.87532e-37	LE
Mrps18a	2.9854e-41	0.666169	0.901	0.428	6.09321e-37	LE
Zfp608	3.05435e-41	0.515998	0.712	0.213	6.23393e-37	LE
Ldhb	3.24018e-41	0.92529	0.883	0.408	6.6132e-37	LE
Xbp1	3.82355e-41	0.884318	0.937	0.546	7.80387e-37	LE
Golga4	4.25823e-41	0.814865	0.829	0.355	8.69104e-37	LE
1200007C13Rik	7.25678e-41	0.306531	0.315	0.043	1.48111e-36	LE
Tubb4b	9.03228e-41	0.899552	0.919	0.539	1.84349e-36	LE
Gapdh	1.07791e-40	0.682012	0.991	0.926	2.20001e-36	LE
Ipmk	1.74291e-40	0.384371	0.55	0.118	3.55728e-36	LE
Car2	1.7666e-40	0.604367	0.414	0.073	3.60563e-36	LE
Enah	2.28506e-40	0.675921	0.775	0.28	4.6638e-36	LE
Nupr1	6.30602e-40	1.27796	0.748	0.26	1.28706e-35	LE
Neu1	7.59542e-40	0.604379	0.721	0.21	1.55022e-35	LE
Cnp	1.86646e-39	0.348455	0.595	0.135	3.80944e-35	LE
Sgms1	2.0069e-39	0.401788	0.622	0.148	4.09608e-35	LE
Abhd11	2.57124e-39	0.470327	0.703	0.212	5.2479e-35	LE
S100a11	3.63735e-39	0.843824	0.991	0.88	7.42384e-35	LE
Mt2	4.34304e-39	0.87301	0.82	0.322	8.86415e-35	LE
Kmt5a	4.50077e-39	0.619227	0.856	0.359	9.18606e-35	LE
Atg14	4.71042e-39	0.284782	0.432	0.08	9.61396e-35	LE
Fbxl5	6.10634e-39	0.526519	0.73	0.228	1.2463e-34	LE
Scmh1	6.45926e-39	0.47775	0.73	0.211	1.31834e-34	LE
Creld1	8.65142e-39	0.341188	0.505	0.107	1.76575e-34	LE
Ppp1r14b	1.11987e-38	0.742009	0.973	0.649	2.28566e-34	LE
Lypla2	1.53009e-38	0.411874	0.649	0.167	3.12292e-34	LE
1700017B05Rik	1.79431e-38	0.459284	0.712	0.224	3.66219e-34	LE
Esd	2.13245e-38	0.840742	0.955	0.667	4.35233e-34	LE
Nucb2	2.19537e-38	0.653806	0.802	0.292	4.48076e-34	LE
Prdx5	2.77698e-38	0.909885	0.973	0.747	5.66781e-34	LE
Galnt11	3.5923e-38	0.621953	0.676	0.217	7.33189e-34	LE
Asf1a	4.50663e-38	0.621018	0.757	0.284	9.19803e-34	LE
Zmpste24	4.99636e-38	0.676668	0.793	0.32	1.01976e-33	LE
Pkp4	6.21196e-38	0.553502	0.685	0.197	1.26786e-33	LE
Mpp6	7.38122e-38	0.662917	0.757	0.262	1.50651e-33	LE
Kremen1	1.05814e-37	0.333545	0.514	0.113	2.15966e-33	LE
Agpat4	1.71038e-37	0.596299	0.712	0.231	3.49089e-33	LE
Mt1	2.22841e-37	1.22903	0.946	0.545	4.54819e-33	LE
Fjx1	2.49206e-37	0.322261	0.423	0.08	5.0863e-33	LE
Gadd45a	3.51913e-37	0.631117	0.793	0.293	7.18255e-33	LE
Emc6	5.82038e-37	0.599193	0.838	0.35	1.18794e-32	LE
Tns3	7.14106e-37	0.256593	0.468	0.092	1.45749e-32	LE
Zfhx3	1.03573e-36	0.686249	0.901	0.446	2.11393e-32	LE
Rassf4	1.07574e-36	0.255294	0.477	0.093	2.19559e-32	LE
Cln5	1.16572e-36	0.434805	0.541	0.133	2.37923e-32	LE
Agps	1.31714e-36	0.469995	0.658	0.189	2.68827e-32	LE
Ddx39	1.3796e-36	0.333227	0.64	0.169	2.81577e-32	LE
Cbr4	1.63194e-36	0.342987	0.486	0.107	3.33079e-32	LE
Mapk6	1.88193e-36	0.507351	0.784	0.266	3.84103e-32	LE
Cstf3	1.90146e-36	0.709142	0.667	0.21	3.88088e-32	LE
Tirap	2.11335e-36	0.271725	0.45	0.09	4.31334e-32	LE
Myo10	2.34448e-36	0.389088	0.649	0.173	4.78509e-32	LE
Dcxr	2.39332e-36	0.602706	0.622	0.186	4.88476e-32	LE
Synrg	2.90189e-36	0.492667	0.703	0.217	5.92277e-32	LE
Usp10	2.96728e-36	0.406598	0.685	0.207	6.05622e-32	LE
Eef1e1	3.04196e-36	0.399546	0.694	0.199	6.20865e-32	LE
Ctsd	8.33503e-36	0.596971	0.991	0.726	1.70118e-31	LE
Noct	9.39941e-36	0.371891	0.486	0.109	1.91842e-31	LE
Mid1ip1	1.0847e-35	0.640748	0.685	0.213	2.21388e-31	LE
Npc1	1.96835e-35	0.310077	0.586	0.145	4.01741e-31	LE
Slc25a33	2.04549e-35	0.418539	0.532	0.129	4.17485e-31	LE
Stx3	3.58642e-35	0.275689	0.523	0.116	7.31988e-31	LE
Tcim	4.60372e-35	0.608539	0.667	0.206	9.39619e-31	LE
Pfdn2	4.62648e-35	0.741218	0.901	0.59	9.44264e-31	LE
Rcan1	4.76318e-35	1.20215	0.613	0.2	9.72165e-31	LE
Cyb5r3	5.99731e-35	0.793451	0.901	0.479	1.22405e-30	LE
Arhgef5	6.12832e-35	0.363251	0.577	0.149	1.25079e-30	LE
Eif6	8.8531e-35	0.66369	0.892	0.502	1.80692e-30	LE
Ttc5	9.73505e-35	0.496615	0.748	0.265	1.98692e-30	LE
Tmem50b	1.10341e-34	0.278837	0.568	0.135	2.25207e-30	LE
1300002E11Rik	1.26069e-34	0.403197	0.649	0.189	2.57307e-30	LE
Atp5g1	1.5291e-34	1.2791	0.982	0.808	3.1209e-30	LE
Rnf125	2.53838e-34	0.258926	0.45	0.092	5.18083e-30	LE
mt-Co1	3.11385e-34	0.564559	1	0.997	6.35538e-30	LE
Pmm1	3.40816e-34	0.627353	0.856	0.373	6.95605e-30	LE
Fndc5	4.04344e-34	0.413702	0.577	0.152	8.25266e-30	LE
Tmem132a	5.96633e-34	0.302454	0.505	0.118	1.21773e-29	LE
Ptp4a1	8.89107e-34	0.642548	0.937	0.488	1.81467e-29	LE
Ctsb	8.94054e-34	0.485508	1	0.79	1.82476e-29	LE
Mast4	1.50263e-33	0.585826	0.838	0.341	3.06687e-29	LE
Nsun2	1.96155e-33	0.477015	0.793	0.308	4.00353e-29	LE
Arid5b	2.01214e-33	0.826125	0.937	0.611	4.10679e-29	LE
Knop1	2.3015e-33	0.542238	0.811	0.314	4.69735e-29	LE
Eif3b	3.01411e-33	0.5309	0.865	0.387	6.1518e-29	LE
Sdf2l1	3.25561e-33	0.584763	0.757	0.269	6.6447e-29	LE
Sh3rf1	3.59787e-33	0.387557	0.613	0.175	7.34325e-29	LE
Hexb	3.6424e-33	0.452059	0.856	0.352	7.43414e-29	LE
Bcat1	4.64185e-33	0.324372	0.405	0.082	9.47401e-29	LE
Shroom2	6.90843e-33	0.253838	0.369	0.069	1.41001e-28	LE
Tmem128	7.90917e-33	0.418442	0.775	0.271	1.61426e-28	LE
mt-Nd1	1.07703e-32	0.617085	1	0.989	2.19821e-28	LE
Mettl26	1.20124e-32	0.495446	0.685	0.234	2.45173e-28	LE
Pigh	1.29086e-32	0.266324	0.432	0.091	2.63464e-28	LE
Fam107b	2.86122e-32	0.470466	0.739	0.246	5.83976e-28	LE
Abcc1	3.4731e-32	0.346111	0.559	0.151	7.0886e-28	LE
Snx30	3.78796e-32	0.453217	0.541	0.142	7.73123e-28	LE
Zfp398	4.9129e-32	0.273994	0.387	0.076	1.00272e-27	LE
Mdh2	5.09334e-32	0.628059	0.955	0.622	1.03955e-27	LE
Dstn	5.44122e-32	0.664506	0.955	0.676	1.11055e-27	LE
Atxn10	5.46203e-32	0.678479	0.865	0.491	1.1148e-27	LE
Pfdn4	1.44754e-31	0.428904	0.73	0.261	2.95442e-27	LE
Ndfip1	1.61772e-31	0.444357	0.784	0.298	3.30177e-27	LE
Comt	1.78353e-31	0.576623	0.928	0.499	3.64019e-27	LE
Atp6v1e1	2.15035e-31	0.615478	0.892	0.484	4.38887e-27	LE
Selenoi	3.83449e-31	0.525623	0.649	0.207	7.8262e-27	LE
Cox17	5.49209e-31	0.525542	0.883	0.444	1.12094e-26	LE
Timm17a	8.97573e-31	0.502843	0.865	0.41	1.83195e-26	LE
Rin2	9.21367e-31	0.666979	0.838	0.401	1.88051e-26	LE
Pla2g12a	1.01812e-30	0.316876	0.577	0.163	2.07799e-26	LE
Sat1	1.31962e-30	0.985861	0.964	0.727	2.69335e-26	LE
Atp1a1	1.36048e-30	0.617538	0.919	0.518	2.77674e-26	LE
Cisd1	1.51861e-30	0.618236	0.775	0.316	3.09948e-26	LE
Atg4d	1.67022e-30	0.253026	0.396	0.082	3.40891e-26	LE
1700037H04Rik	2.39884e-30	0.254758	0.441	0.1	4.89604e-26	LE
Slc25a11	3.81596e-30	0.510403	0.856	0.377	7.78838e-26	LE
Pgap1	3.90316e-30	0.614304	0.342	0.066	7.96635e-26	LE
Aldoa	4.48008e-30	0.598518	0.964	0.752	9.14384e-26	LE
Dhx40	6.82283e-30	0.659732	0.757	0.327	1.39254e-25	LE
Ctbp2	9.09506e-30	0.463177	0.721	0.276	1.8563e-25	LE
B4galt6	1.07872e-29	0.310233	0.595	0.168	2.20167e-25	LE
Ifit3	1.29242e-29	0.358415	0.279	0.046	2.63783e-25	LE
Actn1	1.32368e-29	0.578795	0.829	0.396	2.70164e-25	LE
Trim27	1.44057e-29	0.47031	0.802	0.328	2.9402e-25	LE
Pip4k2c	1.48894e-29	0.281206	0.541	0.145	3.03894e-25	LE
Ppp1r9a	1.6263e-29	0.253614	0.441	0.101	3.31928e-25	LE
Mtmr1	2.0813e-29	0.256082	0.468	0.112	4.24794e-25	LE
Ifitm3	2.11508e-29	0.692133	1	0.885	4.31689e-25	LE
Aktip	4.2013e-29	0.283138	0.505	0.13	8.57484e-25	LE
Fbxo22	4.59063e-29	0.414054	0.694	0.241	9.36948e-25	LE
Sbno2	5.72351e-29	0.477751	0.721	0.256	1.16817e-24	LE
Foxo1	5.98338e-29	0.584674	0.856	0.425	1.22121e-24	LE
Adamts9	8.18911e-29	0.530023	0.811	0.344	1.6714e-24	LE
Aig1	1.09006e-28	0.478969	0.622	0.205	2.22481e-24	LE
Eif1	1.09761e-28	0.388243	1	0.984	2.24022e-24	LE
Msi2	1.24329e-28	0.550183	0.793	0.364	2.53755e-24	LE
Tnip1	1.81093e-28	0.339082	0.55	0.157	3.69611e-24	LE
Mrps18b	1.8588e-28	0.363873	0.613	0.191	3.79381e-24	LE
Apex1	1.99337e-28	0.474435	0.766	0.312	4.06846e-24	LE
Rpl37	2.55167e-28	0.3899	1	0.99	5.20796e-24	LE
Fdps	3.2152e-28	0.296587	0.559	0.159	6.56222e-24	LE
Mgat4a	4.39528e-28	0.27254	0.495	0.123	8.97077e-24	LE
Ergic2	4.69724e-28	0.743014	0.82	0.419	9.58707e-24	LE
Mthfd1	6.07579e-28	0.272457	0.459	0.117	1.24007e-23	LE
Snx2	6.42114e-28	0.54352	0.847	0.455	1.31055e-23	LE
Trabd	6.50578e-28	0.393565	0.685	0.241	1.32783e-23	LE
Cdc34	7.66617e-28	0.28092	0.631	0.196	1.56467e-23	LE
Lrrc59	1.19472e-27	0.450692	0.82	0.349	2.43841e-23	LE
Slc16a1	1.39939e-27	0.314699	0.523	0.144	2.85615e-23	LE
Cers2	1.83078e-27	0.469	0.775	0.349	3.73662e-23	LE
Manf	1.88673e-27	0.741455	0.946	0.71	3.85081e-23	LE
Nhp2	1.89057e-27	0.543502	0.874	0.489	3.85865e-23	LE
Gnl2	2.13329e-27	0.424926	0.703	0.26	4.35405e-23	LE
Map4	2.48242e-27	0.48176	0.802	0.354	5.06661e-23	LE
Tcp1	3.43042e-27	0.511662	0.937	0.62	7.00149e-23	LE
Cyba	4.04236e-27	0.656546	0.964	0.789	8.25047e-23	LE
Tfrc	4.05729e-27	0.40318	0.477	0.128	8.28094e-23	LE
Cluh	4.58045e-27	0.268325	0.532	0.147	9.34869e-23	LE
H2afj	5.06252e-27	0.601625	0.991	0.702	1.03326e-22	LE
Arf1	7.55763e-27	0.517055	0.955	0.754	1.54251e-22	LE
Timm13	8.79286e-27	0.568798	0.946	0.666	1.79462e-22	LE
Tmem63b	9.51507e-27	0.3189	0.577	0.175	1.94202e-22	LE
Noc4l	1.01382e-26	0.283722	0.459	0.117	2.06921e-22	LE
Fth1	1.34344e-26	0.469008	1	0.993	2.74195e-22	LE
Uchl3	1.74086e-26	0.367923	0.73	0.277	3.55309e-22	LE
Tpi1	1.86788e-26	0.658486	0.946	0.637	3.81234e-22	LE
Hdgf	2.06479e-26	0.522111	0.919	0.614	4.21424e-22	LE
R3hdm4	2.58652e-26	0.432747	0.793	0.35	5.27909e-22	LE
Emp2	2.95161e-26	0.405636	0.685	0.246	6.02425e-22	LE
Cab39	3.75787e-26	0.417385	0.757	0.298	7.66982e-22	LE
Sdhd	6.8352e-26	0.498763	0.784	0.381	1.39507e-21	LE
Ets2	9.231e-26	0.312785	0.793	0.313	1.88405e-21	LE
Yrdc	9.26087e-26	0.292709	0.595	0.19	1.89014e-21	LE
Rassf1	1.06818e-25	0.570078	0.82	0.414	2.18017e-21	LE
Hddc2	1.38605e-25	0.521256	0.586	0.196	2.82893e-21	LE
Ndufa12	1.70409e-25	0.625516	0.901	0.562	3.47805e-21	LE
Hsd11b1	2.27144e-25	0.322545	0.369	0.084	4.63601e-21	LE
Immt	2.47811e-25	0.490175	0.829	0.409	5.05782e-21	LE
Crip2	2.96831e-25	0.305125	0.865	0.342	6.05833e-21	LE
Spcs2	3.19088e-25	0.577527	0.937	0.712	6.51259e-21	LE
Mea1	3.49182e-25	0.397958	0.694	0.276	7.12681e-21	LE
Mvp	3.81234e-25	0.438588	0.667	0.253	7.78098e-21	LE
Scrib	3.95069e-25	0.258935	0.423	0.105	8.06336e-21	LE
Polr2f	4.49181e-25	0.547955	0.901	0.611	9.16777e-21	LE
Mphosph6	5.25117e-25	0.288898	0.613	0.2	1.07176e-20	LE
Ptprk	6.58242e-25	0.282042	0.523	0.153	1.34347e-20	LE
Eif5a	7.37192e-25	0.50815	0.982	0.88	1.50461e-20	LE
Hspa8	8.81781e-25	0.414222	1	0.972	1.79972e-20	LE
Itpkc	9.41448e-25	0.345684	0.45	0.118	1.92149e-20	LE
2510002D24Rik	9.65823e-25	0.308869	0.568	0.182	1.97124e-20	LE
Ubash3b	1.07902e-24	0.267788	0.477	0.13	2.20229e-20	LE
Mgat5	1.244e-24	0.266897	0.505	0.14	2.53901e-20	LE
Syne2	1.9098e-24	0.594509	0.766	0.323	3.8979e-20	LE
Anxa3	2.89189e-24	0.361762	0.676	0.232	5.90234e-20	LE
Nrbf2	3.37219e-24	0.347738	0.613	0.209	6.88264e-20	LE
Slc30a5	3.84688e-24	0.33992	0.631	0.214	7.85148e-20	LE
Cdr2	4.31487e-24	0.258015	0.477	0.137	8.80665e-20	LE
Pla2g7	4.80725e-24	0.297313	0.486	0.134	9.81159e-20	LE
Elovl5	4.95984e-24	0.332338	0.658	0.239	1.0123e-19	LE
Rps7	5.26491e-24	0.363938	1	0.986	1.07457e-19	LE
Ran	5.92319e-24	0.481218	0.973	0.765	1.20892e-19	LE
Maml3	6.01296e-24	0.269615	0.613	0.207	1.22725e-19	LE
Cebpb	6.86573e-24	0.775912	0.937	0.724	1.4013e-19	LE
Fyttd1	7.17145e-24	0.541107	0.829	0.436	1.46369e-19	LE
Mob4	7.52238e-24	0.350643	0.829	0.366	1.53532e-19	LE
Slc35f5	9.04229e-24	0.356825	0.595	0.206	1.84553e-19	LE
Pak1ip1	1.53763e-23	0.404867	0.793	0.363	3.1383e-19	LE
Grpel1	1.96341e-23	0.399538	0.865	0.429	4.00731e-19	LE
B4galt3	2.78569e-23	0.280986	0.505	0.155	5.6856e-19	LE
Calm2	2.78764e-23	0.663894	0.982	0.87	5.68957e-19	LE
Adipor2	2.7979e-23	0.656029	0.685	0.275	5.71051e-19	LE
Atp6v0e	2.89195e-23	0.480127	0.964	0.765	5.90248e-19	LE
2810474O19Rik	3.76924e-23	0.420611	0.838	0.419	7.69301e-19	LE
Tbcb	4.98387e-23	0.379048	0.892	0.443	1.01721e-18	LE
Ethe1	5.20588e-23	0.481208	0.676	0.283	1.06252e-18	LE
Ppp4r2	6.01076e-23	0.460929	0.865	0.504	1.2268e-18	LE
Ybx1	6.64951e-23	0.509673	0.991	0.923	1.35716e-18	LE
Cox5a	7.21789e-23	0.53173	0.973	0.8	1.47317e-18	LE
Dock1	8.05311e-23	0.428343	0.73	0.31	1.64364e-18	LE
Hyou1	1.14169e-22	0.325363	0.577	0.197	2.33019e-18	LE
Wasl	1.41728e-22	0.516823	0.802	0.414	2.89266e-18	LE
Mif	2.10957e-22	0.587477	0.973	0.754	4.30564e-18	LE
Med8	2.27735e-22	0.326339	0.604	0.216	4.64808e-18	LE
Crot	2.48089e-22	0.37147	0.586	0.209	5.0635e-18	LE
Rpn1	7.52114e-22	0.551547	0.892	0.537	1.53506e-17	LE
Calr	7.64086e-22	0.527688	0.973	0.873	1.5595e-17	LE
Bnip3	7.98504e-22	0.348448	0.541	0.183	1.62975e-17	LE
Lcmt1	9.20181e-22	0.316028	0.721	0.295	1.87809e-17	LE
Atp6v1d	1.14175e-21	0.499298	0.694	0.324	2.33031e-17	LE
Pycr2	1.26884e-21	0.340364	0.667	0.262	2.5897e-17	LE
Tex264	1.31746e-21	0.394211	0.811	0.378	2.68894e-17	LE
Eif4a1	1.46095e-21	0.419439	0.973	0.892	2.98179e-17	LE
Cyc1	1.52921e-21	0.403594	0.811	0.421	3.12113e-17	LE
Clint1	1.69742e-21	0.408005	0.856	0.499	3.46444e-17	LE
Pdia4	1.78488e-21	0.47372	0.856	0.482	3.64294e-17	LE
Jagn1	2.03953e-21	0.256184	0.658	0.238	4.16268e-17	LE
Chmp1b	2.13041e-21	0.315	0.523	0.171	4.34817e-17	LE
Hspd1	2.35371e-21	0.477973	0.964	0.691	4.80393e-17	LE
Spop	2.4697e-21	0.452471	0.901	0.592	5.04066e-17	LE
C1galt1	2.47339e-21	0.284561	0.622	0.224	5.04818e-17	LE
Cltc	2.99963e-21	0.488769	0.937	0.665	6.12224e-17	LE
Creld2	3.10271e-21	0.258065	0.667	0.259	6.33262e-17	LE
Fbxw11	4.1638e-21	0.262984	0.568	0.193	8.49831e-17	LE
Rnf126	4.40786e-21	0.263063	0.577	0.202	8.99645e-17	LE
Hsp90aa1	4.9099e-21	0.444993	0.991	0.909	1.00211e-16	LE
Mien1	4.92295e-21	0.282708	0.892	0.485	1.00477e-16	LE
Txndc11	5.32137e-21	0.271851	0.55	0.186	1.08609e-16	LE
Med14	6.2831e-21	0.255987	0.45	0.135	1.28238e-16	LE
Stub1	7.06732e-21	0.420436	0.883	0.508	1.44244e-16	LE
Pafah1b3	7.33288e-21	0.319735	0.694	0.279	1.49664e-16	LE
Pnpla2	7.33909e-21	0.264836	0.604	0.211	1.49791e-16	LE
Gclc	8.55953e-21	0.254952	0.441	0.13	1.747e-16	LE
Abhd5	9.40346e-21	0.26511	0.486	0.154	1.91925e-16	LE
Atp6v0b	1.02294e-20	0.40723	0.946	0.673	2.08782e-16	LE
Drg1	1.02353e-20	0.283534	0.73	0.296	2.08903e-16	LE
Tuba1c	1.24208e-20	0.345245	0.703	0.302	2.53509e-16	LE
Sypl	1.3831e-20	0.367807	0.82	0.408	2.82291e-16	LE
Cttn	2.30727e-20	0.349888	0.73	0.333	4.70914e-16	LE
Heca	3.28341e-20	0.355578	0.748	0.324	6.70145e-16	LE
Nfe2l2	3.32222e-20	0.36279	0.892	0.552	6.78065e-16	LE
Eif4ebp1	3.69487e-20	0.455166	0.802	0.461	7.54123e-16	LE
Chmp5	3.85014e-20	0.396967	0.883	0.537	7.85814e-16	LE
Slc1a5	4.0065e-20	0.434626	0.775	0.379	8.17727e-16	LE
Pik3c2a	4.0955e-20	0.29908	0.631	0.231	8.35892e-16	LE
Acot9	4.14358e-20	0.284708	0.613	0.232	8.45705e-16	LE
Bcar1	4.41225e-20	0.251063	0.45	0.142	9.00541e-16	LE
Rpl36al	4.64777e-20	0.409884	0.973	0.879	9.48609e-16	LE
Actn4	5.49274e-20	0.497429	0.847	0.45	1.12107e-15	LE
Tsg101	5.5643e-20	0.367059	0.721	0.329	1.13567e-15	LE
Park7	7.33203e-20	0.485993	0.946	0.697	1.49647e-15	LE
Slc43a2	7.89244e-20	0.261449	0.486	0.155	1.61085e-15	LE
Plekhj1	8.47842e-20	0.354153	0.847	0.441	1.73045e-15	LE
Eif4e2	1.08029e-19	0.345898	0.865	0.486	2.20488e-15	LE
Taldo1	1.14656e-19	0.363667	0.883	0.526	2.34013e-15	LE
Psmb6	1.18833e-19	0.388167	0.946	0.661	2.42539e-15	LE
Tgif1	1.433e-19	0.358453	0.811	0.423	2.92475e-15	LE
Txn1	1.45998e-19	0.367832	1	0.861	2.97983e-15	LE
Rnh1	1.46692e-19	0.429951	0.856	0.531	2.99398e-15	LE
Cdk2ap2	2.10334e-19	0.29085	0.811	0.416	4.29291e-15	LE
Cycs	2.13226e-19	0.371482	0.892	0.563	4.35194e-15	LE
Nudc	2.21337e-19	0.420552	0.847	0.527	4.51748e-15	LE
Gdf15	2.63351e-19	0.888419	0.36	0.101	5.37499e-15	LE
Areg	4.0153e-19	0.252036	0.117	0.013	8.19523e-15	LE
Eif4enif1	4.8349e-19	0.291254	0.541	0.193	9.86803e-15	LE
Tsta3	6.76822e-19	0.250583	0.541	0.188	1.38139e-14	LE
Zfp706	6.77396e-19	0.324888	0.901	0.579	1.38257e-14	LE
Gclm	7.33687e-19	0.325897	0.604	0.239	1.49745e-14	LE
Atp5j	8.74695e-19	0.392494	0.991	0.855	1.78525e-14	LE
Noc2l	9.59698e-19	0.257675	0.64	0.246	1.95874e-14	LE
Pdia6	9.62905e-19	0.60127	0.91	0.732	1.96529e-14	LE
Tbc1d15	1.01339e-18	0.312146	0.766	0.36	2.06833e-14	LE
Mdh1	1.13311e-18	0.382884	0.883	0.543	2.31267e-14	LE
Hspa4l	1.15014e-18	0.253273	0.423	0.128	2.34744e-14	LE
Psmc5	1.25006e-18	0.358218	0.829	0.443	2.55136e-14	LE
Osbp	1.54876e-18	0.268033	0.568	0.213	3.16101e-14	LE
Wls	1.83444e-18	0.504442	0.865	0.531	3.7441e-14	LE
Cox7b	2.13377e-18	0.421916	0.964	0.78	4.35502e-14	LE
Gsn	2.2153e-18	0.284667	0.964	0.715	4.52142e-14	LE
Bax	2.52071e-18	0.395993	0.883	0.539	5.14477e-14	LE
Psma2	2.73783e-18	0.364719	0.919	0.649	5.5879e-14	LE
Rab21	5.06208e-18	0.345077	0.865	0.49	1.03317e-13	LE
Akap9	6.21513e-18	0.415517	0.82	0.462	1.26851e-13	LE
Mrto4	6.5477e-18	0.298498	0.739	0.343	1.33639e-13	LE
Actl6a	7.74088e-18	0.263017	0.613	0.241	1.57991e-13	LE
Trappc4	8.5446e-18	0.346744	0.82	0.462	1.74395e-13	LE
Ece1	9.66362e-18	0.319826	0.703	0.313	1.97234e-13	LE
Cox7a2l	1.06549e-17	0.376672	0.982	0.857	2.17466e-13	LE
Atp5a1	1.29926e-17	0.344593	0.973	0.844	2.65178e-13	LE
Ap2s1	1.43784e-17	0.444149	0.883	0.579	2.93464e-13	LE
Sgk3	1.46353e-17	0.293132	0.595	0.238	2.98707e-13	LE
Tomm20	1.48107e-17	0.38968	0.946	0.786	3.02286e-13	LE
Ddx24	1.72635e-17	0.383119	0.937	0.621	3.52349e-13	LE
Pfn1	1.9564e-17	0.267797	0.991	0.954	3.99301e-13	LE
Psma7	2.10617e-17	0.392988	0.991	0.788	4.29869e-13	LE
Ahsa1	2.19045e-17	0.304141	0.775	0.408	4.47071e-13	LE
Ubfd1	2.39623e-17	0.276438	0.703	0.317	4.8907e-13	LE
Poldip3	2.62644e-17	0.25153	0.586	0.237	5.36056e-13	LE
Sec61b	2.82378e-17	0.468129	0.964	0.812	5.76333e-13	LE
Uqcr11	2.85756e-17	0.409895	0.955	0.764	5.83229e-13	LE
Alas1	2.89543e-17	0.513155	0.658	0.338	5.90958e-13	LE
Wipi2	3.45111e-17	0.301462	0.721	0.319	7.04371e-13	LE
Atp6v1f	4.14056e-17	0.357985	0.928	0.697	8.45089e-13	LE
Lman2	4.27246e-17	0.324761	0.865	0.489	8.72008e-13	LE
Phb2	4.42974e-17	0.412402	0.928	0.632	9.0411e-13	LE
1110008F13Rik	4.72676e-17	0.380507	0.91	0.608	9.64732e-13	LE
Ap2b1	5.72568e-17	0.294912	0.694	0.308	1.16861e-12	LE
Abca1	5.86641e-17	0.500854	0.829	0.495	1.19733e-12	LE
Ppdpf	6.00619e-17	0.367825	0.748	0.403	1.22586e-12	LE
Cks1b	6.65558e-17	0.287679	0.667	0.296	1.3584e-12	LE
Acyp1	6.7243e-17	0.257845	0.559	0.226	1.37243e-12	LE
Sestd1	8.42389e-17	0.306976	0.505	0.191	1.71932e-12	LE
Cpox	9.33577e-17	0.254871	0.486	0.175	1.90543e-12	LE
Mrpl40	9.3585e-17	0.260896	0.568	0.229	1.91007e-12	LE
Spp1	1.01252e-16	0.756213	0.225	0.05	2.06655e-12	LE
Fam210a	1.05984e-16	0.260944	0.486	0.175	2.16313e-12	LE
Pfdn6	1.2516e-16	0.283879	0.739	0.361	2.55451e-12	LE
Pdcd6	1.27103e-16	0.379565	0.82	0.537	2.59418e-12	LE
Fbxl3	1.44221e-16	0.342891	0.676	0.309	2.94354e-12	LE
Dnajb11	1.73337e-16	0.324828	0.775	0.396	3.53781e-12	LE
Erh	1.93581e-16	0.352633	0.901	0.577	3.95099e-12	LE
Psmd4	1.97096e-16	0.357977	0.91	0.556	4.02272e-12	LE
Myl12b	1.99645e-16	0.381255	0.937	0.72	4.07476e-12	LE
Mybbp1a	2.1404e-16	0.368979	0.748	0.378	4.36856e-12	LE
Qars	2.32596e-16	0.369449	0.703	0.356	4.74728e-12	LE
Tvp23b	2.33929e-16	0.26014	0.631	0.27	4.77449e-12	LE
Rpl7	3.29443e-16	0.286177	1	0.982	6.72393e-12	LE
Lyar	3.29684e-16	0.304741	0.694	0.325	6.72885e-12	LE
Trak1	3.55715e-16	0.269021	0.514	0.195	7.26014e-12	LE
Dock7	4.97249e-16	0.364192	0.64	0.282	1.01488e-11	LE
Aasdhppt	6.15578e-16	0.268569	0.568	0.228	1.25639e-11	LE
Sod2	6.8915e-16	0.305879	0.802	0.478	1.40655e-11	LE
Ywhaq	7.2398e-16	0.512346	0.892	0.687	1.47764e-11	LE
Mydgf	7.87949e-16	0.394319	0.856	0.554	1.6082e-11	LE
Rps27l	7.90408e-16	0.358161	0.955	0.814	1.61322e-11	LE
Cnn3	8.51131e-16	0.503317	0.91	0.623	1.73716e-11	LE
Hsp90b1	9.18366e-16	0.441548	1	0.917	1.87439e-11	LE
Usmg5	1.00552e-15	0.299265	0.901	0.572	2.05227e-11	LE
Nedd8	1.15003e-15	0.333448	0.964	0.779	2.34721e-11	LE
Selenbp1	1.15879e-15	0.3411	0.423	0.151	2.36508e-11	LE
Sh3bgrl3	1.17762e-15	0.502432	0.937	0.714	2.40352e-11	LE
Eif4g1	1.21375e-15	0.363714	0.883	0.554	2.47727e-11	LE
Med25	1.32978e-15	0.252325	0.55	0.225	2.71408e-11	LE
Nudcd2	1.66017e-15	0.259309	0.73	0.349	3.38841e-11	LE
Ctnna1	1.69533e-15	0.309658	0.838	0.463	3.46017e-11	LE
Nsfl1c	1.78094e-15	0.261324	0.667	0.305	3.6349e-11	LE
Dctn3	1.97128e-15	0.345013	0.865	0.536	4.02339e-11	LE
Trir	2.35607e-15	0.32121	0.874	0.593	4.80874e-11	LE
Ap2m1	2.48985e-15	0.322955	0.883	0.57	5.08179e-11	LE
Nbeal1	3.73797e-15	0.354947	0.748	0.393	7.62919e-11	LE
Strn3	3.79644e-15	0.370596	0.847	0.524	7.74853e-11	LE
Atp2b1	3.89243e-15	0.38958	0.955	0.754	7.94445e-11	LE
Llph	4.28879e-15	0.277491	0.865	0.522	8.75341e-11	LE
Map2k4	4.47698e-15	0.318523	0.505	0.196	9.13751e-11	LE
Braf	5.26251e-15	0.302753	0.595	0.273	1.07408e-10	LE
Itga6	6.76099e-15	0.383763	0.658	0.32	1.37992e-10	LE
Oser1	6.79903e-15	0.261818	0.604	0.266	1.38768e-10	LE
Ndufab1	7.0573e-15	0.360281	0.91	0.648	1.4404e-10	LE
Echs1	7.32197e-15	0.397748	0.784	0.453	1.49441e-10	LE
Cgnl1	7.3449e-15	0.295457	0.658	0.301	1.49909e-10	LE
Srf	7.80329e-15	0.27756	0.577	0.248	1.59265e-10	LE
Cacybp	8.22689e-15	0.344997	0.82	0.493	1.67911e-10	LE
Anxa7	9.43642e-15	0.399276	0.703	0.399	1.92597e-10	LE
Tomm40	1.07226e-14	0.287719	0.676	0.327	2.18847e-10	LE
Lman1	1.2775e-14	0.444231	0.838	0.591	2.60737e-10	LE
Csnk1g3	1.27987e-14	0.339236	0.694	0.363	2.61221e-10	LE
Map1lc3b	1.28042e-14	0.354504	0.964	0.843	2.61334e-10	LE
Gar1	1.54348e-14	0.312395	0.685	0.333	3.15024e-10	LE
Rdh10	1.62801e-14	0.469927	0.622	0.278	3.32276e-10	LE
Coa3	1.65197e-14	0.310434	0.838	0.495	3.37167e-10	LE
Jtb	1.75992e-14	0.299946	0.802	0.448	3.59199e-10	LE
Ppp1ca	1.76413e-14	0.291218	0.955	0.746	3.60058e-10	LE
Mtx2	1.80104e-14	0.290721	0.721	0.365	3.67591e-10	LE
Gabarapl2	1.90919e-14	0.302747	0.874	0.596	3.89666e-10	LE
Arhgap17	1.97037e-14	0.510803	0.784	0.453	4.02152e-10	LE
Naxd	2.03706e-14	0.276756	0.757	0.379	4.15764e-10	LE
Ndufa4	2.04021e-14	0.344903	0.982	0.854	4.16406e-10	LE
Matn4	2.10951e-14	0.357359	0.423	0.161	4.3055e-10	LE
Ndufs4	2.16046e-14	0.300497	0.811	0.482	4.40949e-10	LE
Prmt1	2.18102e-14	0.337115	0.82	0.522	4.45147e-10	LE
Mrpl17	2.33526e-14	0.33782	0.865	0.55	4.76626e-10	LE
Cope	2.94682e-14	0.333914	0.838	0.558	6.01446e-10	LE
Ahcyl1	3.42523e-14	0.36026	0.748	0.393	6.99089e-10	LE
Eef1g	4.40874e-14	0.307605	1	0.901	8.99824e-10	LE
Surf4	4.41196e-14	0.278129	0.82	0.481	9.00482e-10	LE
Actg1	4.50166e-14	0.491681	0.991	0.967	9.18789e-10	LE
Igf1r	4.7064e-14	0.332968	0.829	0.46	9.60577e-10	LE
Cct8	4.77045e-14	0.343058	0.883	0.648	9.7365e-10	LE
Mrps12	4.82529e-14	0.290108	0.775	0.424	9.84841e-10	LE
Erp29	5.15171e-14	0.336498	0.946	0.731	1.05146e-09	LE
Eif1a	5.31925e-14	0.333777	0.847	0.544	1.08566e-09	LE
Bri3	5.37461e-14	0.339605	0.928	0.719	1.09696e-09	LE
Ccdc186	5.39474e-14	0.287683	0.712	0.369	1.10107e-09	LE
Psmd3	6.41025e-14	0.297922	0.703	0.366	1.30833e-09	LE
Rictor	6.4858e-14	0.255105	0.64	0.291	1.32375e-09	LE
Myl12a	7.7732e-14	0.322753	0.964	0.788	1.58651e-09	LE
Rabgap1l	8.44843e-14	0.288727	0.577	0.255	1.72432e-09	LE
mt-Co3	8.66031e-14	0.355692	1	0.998	1.76757e-09	LE
Scpep1	8.71687e-14	0.354454	0.757	0.435	1.77911e-09	LE
Naa50	8.88271e-14	0.328927	0.829	0.502	1.81296e-09	LE
Arrdc3	9.90734e-14	0.294713	0.459	0.173	2.02209e-09	LE
Edn1	1.03169e-13	0.705245	0.243	0.066	2.10567e-09	LE
Btg2	1.1166e-13	0.538263	0.928	0.819	2.27898e-09	LE
Cops6	1.14291e-13	0.281457	0.793	0.446	2.33267e-09	LE
Med28	1.23976e-13	0.294973	0.784	0.451	2.53035e-09	LE
Ptges3	1.43041e-13	0.317921	0.919	0.695	2.91946e-09	LE
Mrpl57	1.43264e-13	0.274689	0.739	0.404	2.92402e-09	LE
Psmd2	1.50013e-13	0.272016	0.775	0.447	3.06178e-09	LE
Ebp	2.28525e-13	0.298681	0.676	0.35	4.6642e-09	LE
Tm2d1	2.4273e-13	0.259763	0.694	0.358	4.95412e-09	LE
Srpr	2.73888e-13	0.356513	0.838	0.582	5.59006e-09	LE
Arfgef1	2.77533e-13	0.272406	0.712	0.368	5.66446e-09	LE
Imp3	2.83508e-13	0.388014	0.901	0.64	5.7864e-09	LE
Hmgb3	2.94296e-13	0.358248	0.369	0.134	6.00658e-09	LE
Psma3	3.11835e-13	0.296482	0.928	0.762	6.36454e-09	LE
Dnajc3	3.33863e-13	0.311262	0.901	0.623	6.81414e-09	LE
Hspa4	3.65956e-13	0.28941	0.829	0.506	7.46916e-09	LE
Txnl1	3.92011e-13	0.304271	0.856	0.58	8.00094e-09	LE
Psmd11	3.93987e-13	0.292844	0.802	0.478	8.04127e-09	LE
Arfgap3	4.18156e-13	0.267568	0.541	0.242	8.53456e-09	LE
Got2	4.37632e-13	0.279752	0.685	0.337	8.93207e-09	LE
Tnks2	4.73811e-13	0.362448	0.811	0.491	9.67048e-09	LE
Hnrnpa3	5.11152e-13	0.342594	0.937	0.785	1.04326e-08	LE
Glrx5	5.41956e-13	0.303921	0.775	0.452	1.10613e-08	LE
mt-Nd4l	5.7411e-13	0.358498	1	0.831	1.17176e-08	LE
Psmd12	5.87693e-13	0.288943	0.775	0.435	1.19948e-08	LE
Ssu72	6.31518e-13	0.271022	0.82	0.472	1.28893e-08	LE
Cct7	7.35532e-13	0.342342	0.847	0.636	1.50122e-08	LE
Cct2	7.41336e-13	0.311217	0.919	0.726	1.51307e-08	LE
Dnaja2	7.81146e-13	0.300955	0.874	0.58	1.59432e-08	LE
Myof	7.97396e-13	0.353136	0.604	0.301	1.62749e-08	LE
Edf1	8.08415e-13	0.299396	0.946	0.741	1.64998e-08	LE
Llgl1	1.36924e-12	0.25164	0.324	0.105	2.79462e-08	LE
Map2k2	1.8258e-12	0.292663	0.865	0.563	3.72646e-08	LE
Rbx1	1.90296e-12	0.266801	0.919	0.717	3.88394e-08	LE
Pdia3	2.3736e-12	0.374854	0.937	0.762	4.84451e-08	LE
Tmed10	2.40902e-12	0.306507	0.946	0.755	4.91681e-08	LE
Txndc17	2.45781e-12	0.298374	0.937	0.75	5.0164e-08	LE
Dusp5	2.72913e-12	0.533417	0.577	0.292	5.57016e-08	LE
Napa	2.96082e-12	0.25082	0.712	0.389	6.04304e-08	LE
Mpzl1	3.24198e-12	0.293578	0.703	0.354	6.61688e-08	LE
H13	3.2575e-12	0.339215	0.82	0.507	6.64855e-08	LE
Acsl5	5.31521e-12	0.251518	0.423	0.169	1.08483e-07	LE
Tbca	7.15395e-12	0.270324	0.928	0.718	1.46012e-07	LE
Pmvk	7.34168e-12	0.266487	0.45	0.186	1.49844e-07	LE
Swt1	8.26872e-12	0.299294	0.739	0.416	1.68765e-07	LE
Ndufb8	8.7678e-12	0.298595	0.937	0.72	1.78951e-07	LE
Snw1	9.59024e-12	0.268721	0.82	0.482	1.95737e-07	LE
Mrps14	9.99192e-12	0.266287	0.883	0.568	2.03935e-07	LE
Glo1	1.04524e-11	0.393594	0.883	0.637	2.13333e-07	LE
Prdx1	1.13359e-11	0.270623	0.991	0.9	2.31367e-07	LE
Ube2m	1.38044e-11	0.261127	0.793	0.503	2.81748e-07	LE
Ube2l3	1.50917e-11	0.25545	0.883	0.58	3.08021e-07	LE
Map1lc3a	1.59074e-11	0.281855	0.901	0.634	3.24669e-07	LE
Selenos	1.68841e-11	0.344502	0.883	0.616	3.44605e-07	LE
Dnajb9	1.74149e-11	0.34545	0.856	0.572	3.55438e-07	LE
Taf10	2.11285e-11	0.276488	0.865	0.615	4.31232e-07	LE
Psmd1	2.19864e-11	0.290052	0.703	0.376	4.48743e-07	LE
Hist1h2bc	2.36091e-11	0.26242	0.703	0.397	4.81862e-07	LE
Sars	2.38441e-11	0.277563	0.775	0.465	4.86658e-07	LE
Pebp1	2.76765e-11	0.267721	0.973	0.777	5.64878e-07	LE
Dbi	3.04375e-11	0.406314	0.874	0.711	6.21228e-07	LE
Usp53	4.30519e-11	0.271109	0.532	0.244	8.78689e-07	LE
Slc25a5	4.56436e-11	0.368039	0.919	0.74	9.31586e-07	LE
Hectd1	5.30935e-11	0.292792	0.847	0.577	1.08364e-06	LE
Ube2q2	6.34933e-11	0.255716	0.568	0.278	1.2959e-06	LE
Mrpl12	8.10868e-11	0.258708	0.739	0.453	1.65498e-06	LE
Uqcrfs1	8.41898e-11	0.266809	0.838	0.557	1.71831e-06	LE
Pum1	9.32182e-11	0.289353	0.82	0.571	1.90258e-06	LE
Ubxn1	1.05606e-10	0.294232	0.892	0.668	2.15542e-06	LE
mt-Atp6	1.1317e-10	0.313179	1	0.998	2.3098e-06	LE
Nop58	1.21064e-10	0.291836	0.865	0.582	2.47091e-06	LE
Polr1d	1.46264e-10	0.293172	0.937	0.768	2.98525e-06	LE
mt-Nd5	1.54455e-10	0.288843	0.991	0.862	3.15243e-06	LE
Polr2e	1.58308e-10	0.279521	0.82	0.537	3.23107e-06	LE
Etnk1	1.60417e-10	0.269016	0.721	0.395	3.27411e-06	LE
Id1	1.76597e-10	0.651303	0.721	0.476	3.60435e-06	LE
Nfil3	1.78849e-10	0.277471	0.712	0.415	3.65031e-06	LE
Tmed9	2.0917e-10	0.349204	0.937	0.737	4.26915e-06	LE
Polr2j	2.43935e-10	0.281731	0.802	0.526	4.97871e-06	LE
Prrc2c	2.64453e-10	0.26005	0.973	0.818	5.39748e-06	LE
Gpx4	2.99282e-10	0.399506	0.955	0.848	6.10835e-06	LE
Ktn1	3.00195e-10	0.261786	0.838	0.506	6.12699e-06	LE
Rtn3	3.31617e-10	0.289697	0.82	0.516	6.7683e-06	LE
Gabarapl1	3.96095e-10	0.262996	0.811	0.483	8.08431e-06	LE
Maff	4.27583e-10	0.351421	0.559	0.288	8.72697e-06	LE
Neat1	4.65019e-10	0.870704	0.874	0.832	9.49105e-06	LE
Raly	6.756e-10	0.298067	0.901	0.707	1.3789e-05	LE
Hnrnpf	6.95888e-10	0.27162	0.937	0.782	1.42031e-05	LE
Ranbp1	7.14853e-10	0.320499	0.883	0.665	1.45901e-05	LE
C1qbp	7.56163e-10	0.280751	0.829	0.576	1.54333e-05	LE
Birc6	8.00139e-10	0.272075	0.802	0.531	1.63308e-05	LE
Chka	8.45505e-10	0.61924	0.712	0.487	1.72568e-05	LE
Atp5b	9.17375e-10	0.258628	0.955	0.842	1.87236e-05	LE
Nfe2l1	9.35102e-10	0.307621	0.748	0.476	1.90854e-05	LE
Klf7	1.01437e-09	0.312394	0.82	0.535	2.07032e-05	LE
Psmb2	1.38529e-09	0.257397	0.883	0.644	2.82738e-05	LE
Srp19	1.51435e-09	0.270416	0.865	0.594	3.09079e-05	LE
Vdac2	1.73122e-09	0.264941	0.856	0.685	3.53343e-05	LE
Sdcbp	1.87176e-09	0.303021	0.937	0.729	3.82026e-05	LE
Pdlim4	2.17832e-09	0.349447	0.748	0.517	4.44596e-05	LE
Socs3	2.20649e-09	0.689016	0.658	0.494	4.50345e-05	LE
Ubc	2.29173e-09	0.476818	0.982	0.948	4.67743e-05	LE
Cggbp1	2.88598e-09	0.257462	0.829	0.546	5.89029e-05	LE
Rbbp7	2.95265e-09	0.285178	0.82	0.604	6.02636e-05	LE
Canx	5.51009e-09	0.276792	0.928	0.742	0.000112461	LE
Vmp1	5.78892e-09	0.254704	0.739	0.463	0.000118152	LE
Gnb4	7.9262e-09	0.403588	0.568	0.356	0.000161774	LE
Eif3i	1.13048e-08	0.25803	0.928	0.756	0.000230731	LE
Gm47283	2.36664e-08	0.339717	0.847	0.632	0.000483031	LE
Serp1	2.43073e-08	0.264232	0.829	0.651	0.000496111	LE
Cebpd	2.5635e-08	0.388692	0.829	0.623	0.000523211	LE
Pycard	2.76915e-08	0.539179	0.676	0.436	0.000565184	LE
mt-Nd2	4.32346e-08	0.317158	1	0.972	0.000882417	LE
Ier3	5.07827e-08	0.631388	0.865	0.803	0.00103647	LE
Ywhae	5.16112e-08	0.258873	0.964	0.822	0.00105338	LE
Sec62	1.49073e-07	0.273517	0.892	0.746	0.00304258	LE
Tmed2	3.30235e-07	0.253441	0.91	0.781	0.0067401	LE
mt-Nd4	1.4413e-06	0.256191	1	0.988	0.0294169	LE
Hspa5	1.75725e-06	0.264339	0.991	0.94	0.0358655	LE
Atf3	2.94274e-06	0.992469	0.658	0.66	0.0600614	LE
Fkbp11	5.74793e-06	0.306108	0.613	0.411	0.117315	LE
Jund	1.59861e-05	0.324978	0.964	0.92	0.326276	LE
Ywhag	1.75185e-05	0.341226	0.739	0.477	0.357553	LE
Klf6	7.51093e-05	0.507289	0.811	0.771	1	LE
Fos	0.0007506	0.366465	0.829	0.898	1	LE
Guca2b	0	3.55836	0.884	0.096	0	GE
Fxyd3	0	3.16336	0.991	0.093	0	GE
Tmem213	0	3.08276	1	0.083	0	GE
Aqp5	0	3.00751	0.986	0.04	0	GE
Gpx2	0	2.64658	0.991	0.055	0	GE
Krt18	0	2.55612	0.995	0.068	0	GE
Sult1d1	0	2.50756	0.991	0.051	0	GE
Slc39a4	0	2.46862	0.995	0.046	0	GE
Krt83	0	2.45661	0.926	0.037	0	GE
Sgms2	0	2.45166	0.995	0.09	0	GE
Sox9	0	2.38058	0.995	0.078	0	GE
Epcam	0	2.11085	0.995	0.047	0	GE
Pla2g7	0	2.05717	0.972	0.114	0	GE
Krt8	0	1.93007	0.986	0.033	0	GE
Car12	0	1.90733	0.953	0.043	0	GE
Agr2	0	1.88182	0.744	0.016	0	GE
Spint2	0	1.85053	0.991	0.129	0	GE
Ttr	0	1.83078	0.707	0.015	0	GE
Pigr	0	1.80724	0.888	0.017	0	GE
Gmds	0	1.79483	0.981	0.123	0	GE
Krt23	0	1.7834	0.94	0.028	0	GE
Prom1	0	1.7101	0.944	0.05	0	GE
Cited4	0	1.63053	0.944	0.034	0	GE
Wfdc3	0	1.60216	0.856	0.016	0	GE
Pck1	0	1.5329	0.93	0.013	0	GE
Tspan8	0	1.50178	0.879	0.044	0	GE
Top2a	0	1.46757	0.74	0.048	0	GE
Kctd1	0	1.45707	0.949	0.039	0	GE
Cldn3	0	1.41571	0.977	0.034	0	GE
Cobl	0	1.39045	0.949	0.021	0	GE
Acpp	0	1.37592	0.902	0.025	0	GE
Tmprss4	0	1.35144	0.94	0.021	0	GE
Atp1b1	0	1.3248	0.958	0.092	0	GE
Cxadr	0	1.32049	0.884	0.027	0	GE
Cbs	0	1.28653	0.93	0.028	0	GE
8430408G22Rik	0	1.28201	0.837	0.035	0	GE
Krt7	0	1.26747	0.879	0.02	0	GE
Kif21a	0	1.2558	0.921	0.019	0	GE
Cldn7	0	1.24509	0.958	0.028	0	GE
Spint1	0	1.19139	0.888	0.022	0	GE
Casz1	0	1.16701	0.926	0.068	0	GE
Rnf128	0	1.15838	0.902	0.021	0	GE
Alox15	0	1.14484	0.633	0.014	0	GE
Cystm1	0	1.13688	0.94	0.074	0	GE
Tns3	0	1.11416	0.888	0.074	0	GE
Prss12	0	1.08718	0.847	0.012	0	GE
Msx1	0	1.07813	0.828	0.04	0	GE
Tfcp2l1	0	1.04603	0.893	0.032	0	GE
Plet1	0	1.04287	0.847	0.009	0	GE
Rsph9	0	1.03925	0.874	0.056	0	GE
Sectm1b	0	1.0204	0.651	0.004	0	GE
Wfdc15b	0	1.01767	0.758	0.011	0	GE
Sv2b	0	1.00626	0.87	0.004	0	GE
5330417C22Rik	0	0.998328	0.842	0.019	0	GE
Rtn1	0	0.998162	0.805	0.024	0	GE
Pax8	0	0.991682	0.86	0.015	0	GE
Dlx5	0	0.981564	0.837	0.013	0	GE
Derl3	0	0.912067	0.698	0.016	0	GE
Gm7298	0	0.910796	0.712	0.003	0	GE
Rab25	0	0.905421	0.874	0.021	0	GE
Nhsl1	0	0.887217	0.837	0.066	0	GE
Tmprss2	0	0.876603	0.828	0.014	0	GE
Pla2g10	0	0.875769	0.637	0.003	0	GE
Syn2	0	0.855562	0.753	0.011	0	GE
Hoxb6	0	0.844298	0.828	0.039	0	GE
Ehf	0	0.838278	0.777	0.019	0	GE
Nrtn	0	0.830478	0.749	0.043	0	GE
Oit1	0	0.822022	0.744	0.007	0	GE
4833423E24Rik	0	0.818996	0.526	0.002	0	GE
Padi1	0	0.803544	0.628	0.006	0	GE
Scgb3a1	0	0.802892	0.591	0.012	0	GE
Rnase1	0	0.802558	0.558	0.018	0	GE
Kit	0	0.799847	0.828	0.035	0	GE
Atp6v0a4	0	0.792628	0.753	0.038	0	GE
Chdh	0	0.791371	0.795	0.012	0	GE
Wfdc2	0	0.7776	0.772	0.035	0	GE
Rbm47	0	0.77545	0.833	0.052	0	GE
Slc5a8	0	0.76528	0.684	0.003	0	GE
Mt3	0	0.754327	0.553	0.012	0	GE
Cfi	0	0.744644	0.47	0.004	0	GE
Sbspon	0	0.730094	0.702	0.006	0	GE
Rdh12	0	0.703456	0.535	0.018	0	GE
Sel1l3	0	0.693898	0.758	0.01	0	GE
Slc35g1	0	0.692172	0.767	0.016	0	GE
Slc44a3	0	0.690552	0.73	0.01	0	GE
Fam174b	0	0.686949	0.795	0.065	0	GE
Cdh1	0	0.686921	0.763	0.028	0	GE
Cxcl17	0	0.680031	0.549	0.015	0	GE
Arhgef28	0	0.679578	0.786	0.056	0	GE
St14	0	0.669871	0.707	0.023	0	GE
Clcn2	0	0.665003	0.693	0.048	0	GE
Tshr	0	0.663093	0.656	0.005	0	GE
Slc25a48	0	0.661949	0.693	0.006	0	GE
Crb3	0	0.660326	0.8	0.017	0	GE
Lsr	0	0.656422	0.777	0.051	0	GE
Dsp	0	0.641899	0.693	0.011	0	GE
Elf3	0	0.632398	0.702	0.014	0	GE
Pcx	0	0.624551	0.702	0.039	0	GE
Cys1	0	0.587887	0.647	0.029	0	GE
2610528J11Rik	0	0.587655	0.693	0.008	0	GE
Ckmt1	0	0.578982	0.586	0.007	0	GE
Spaca7	0	0.57107	0.344	0.003	0	GE
Pcyt1b	0	0.567677	0.563	0.005	0	GE
Mycn	0	0.564115	0.605	0.021	0	GE
Slain1	0	0.558529	0.619	0.02	0	GE
Myh14	0	0.549705	0.637	0.01	0	GE
Hoxb8	0	0.549147	0.684	0.041	0	GE
Eps8l1	0	0.541854	0.544	0.016	0	GE
Smim22	0	0.541489	0.651	0.01	0	GE
Cpm	0	0.538621	0.563	0.025	0	GE
Rhpn2	0	0.536433	0.651	0.024	0	GE
Fermt1	0	0.52703	0.647	0.009	0	GE
Sh3bgrl2	0	0.513801	0.647	0.038	0	GE
Snhg11	0	0.512561	0.358	0.005	0	GE
Fut2	0	0.500105	0.507	0.014	0	GE
Cldn4	0	0.496225	0.54	0.016	0	GE
Foxa2	0	0.490198	0.591	0.002	0	GE
Fam234b	0	0.490192	0.633	0.032	0	GE
Hid1	0	0.488443	0.633	0.037	0	GE
Hook1	0	0.488004	0.595	0.019	0	GE
Prss8	0	0.474371	0.6	0.013	0	GE
Muc1	0	0.472254	0.563	0.013	0	GE
Bhlha15	0	0.465843	0.553	0.011	0	GE
Bpifb5	0	0.462221	0.288	0.004	0	GE
Nr0b2	0	0.457571	0.419	0.004	0	GE
Cldn8	0	0.453279	0.581	0.002	0	GE
Dhrs9	0	0.451864	0.535	0.013	0	GE
Esrp1	0	0.450068	0.581	0.01	0	GE
Atp2b2	0	0.445584	0.474	0.007	0	GE
Pof1b	0	0.438211	0.46	0.003	0	GE
Cldn23	0	0.438196	0.586	0.013	0	GE
Nptx1	0	0.427832	0.414	0.011	0	GE
Wwc1	0	0.427216	0.6	0.019	0	GE
Ppargc1a	0	0.426715	0.437	0.007	0	GE
Urah	0	0.419581	0.544	0.009	0	GE
Vtcn1	0	0.417195	0.507	0.017	0	GE
Map7	0	0.413777	0.595	0.03	0	GE
Plekhh1	0	0.405924	0.512	0.01	0	GE
Degs2	0	0.404971	0.512	0.011	0	GE
Grhl2	0	0.397807	0.535	0.006	0	GE
Grb7	0	0.39238	0.558	0.014	0	GE
Dync1i1	0	0.38507	0.498	0.005	0	GE
Chrm3	0	0.384928	0.474	0.01	0	GE
Entpd3	0	0.383688	0.414	0.005	0	GE
Dab1	0	0.382155	0.428	0.003	0	GE
Arfgef3	0	0.373037	0.474	0.012	0	GE
Dscam	0	0.372767	0.484	0.003	0	GE
Tmed6	0	0.369403	0.465	0.01	0	GE
Erbb3	0	0.369259	0.54	0.018	0	GE
Kctd14	0	0.363026	0.488	0.014	0	GE
Ildr1	0	0.361076	0.502	0.012	0	GE
Ovol2	0	0.360285	0.447	0.009	0	GE
0610040J01Rik	0	0.343224	0.507	0.007	0	GE
Tns4	0	0.334041	0.447	0.014	0	GE
Dlx6	0	0.328202	0.409	0.006	0	GE
Ap1m2	0	0.324374	0.512	0.011	0	GE
Baiap2l1	0	0.318632	0.484	0.018	0	GE
Myo5b	0	0.316914	0.46	0.01	0	GE
BC030870	0	0.314564	0.335	0.002	0	GE
BC030500	0	0.31429	0.414	0.003	0	GE
Sectm1a	0	0.31427	0.335	0.003	0	GE
Dmrta1	0	0.312726	0.372	0.002	0	GE
Steap1	0	0.308624	0.34	0.006	0	GE
Llgl2	0	0.307913	0.474	0.017	0	GE
2810459M11Rik	0	0.303629	0.419	0.004	0	GE
Glt28d2	0	0.303463	0.433	0.009	0	GE
Aqp8	0	0.302337	0.247	0.002	0	GE
Epb41l4b	0	0.301877	0.447	0.012	0	GE
Foxq1	0	0.29233	0.363	0.006	0	GE
Slc12a3	0	0.290867	0.26	0.002	0	GE
Gm32592	0	0.290788	0.33	0.002	0	GE
Dsg2	0	0.281056	0.409	0.007	0	GE
Ppp2r2c	0	0.279982	0.321	0.004	0	GE
Msx2	0	0.279468	0.391	0.002	0	GE
Wdr72	0	0.27816	0.363	0.004	0	GE
2810404F17Rik	0	0.275575	0.326	0.001	0	GE
Sp5	0	0.274932	0.367	0.002	0	GE
Marveld3	0	0.271578	0.423	0.004	0	GE
4933406B17Rik	0	0.26659	0.302	0.001	0	GE
Macc1	0	0.265602	0.358	0.004	0	GE
Chmp4c	0	0.26265	0.409	0.011	0	GE
Tmem125	0	0.260358	0.414	0.006	0	GE
Slc44a4	0	0.254814	0.451	0.011	0	GE
Hoxb5	6.81343e-304	0.426882	0.549	0.027	1.39062e-299	GE
Krtcap3	4.50689e-303	0.294531	0.493	0.02	9.19855e-299	GE
Pdzk1ip1	2.0395e-297	0.261374	0.433	0.015	4.16262e-293	GE
Rem2	1.32233e-296	0.353369	0.46	0.018	2.69887e-292	GE
Irf6	2.67423e-296	0.292207	0.433	0.015	5.45811e-292	GE
Chchd10	5.49562e-295	1.0053	0.898	0.099	1.12166e-290	GE
Lmo7	1.81711e-294	0.427502	0.558	0.029	3.70872e-290	GE
Proser2	2.08875e-293	0.370954	0.521	0.025	4.26314e-289	GE
Kcnk1	1.91485e-292	0.837485	0.828	0.075	3.90821e-288	GE
Adi1	1.581e-290	1.65514	0.967	0.139	3.22682e-286	GE
Rab11fip1	1.00273e-289	0.676041	0.744	0.058	2.04658e-285	GE
Cyp26a1	1.8167e-287	0.732257	0.507	0.023	3.70789e-283	GE
Osgin1	1.00552e-282	0.506188	0.647	0.045	2.05226e-278	GE
Ncald	1.46821e-281	0.86737	0.842	0.087	2.99662e-277	GE
Hpx	5.16466e-281	0.617361	0.377	0.012	1.05411e-276	GE
Arg2	9.19262e-281	0.662583	0.665	0.047	1.87621e-276	GE
Chrd	4.43879e-279	0.403916	0.53	0.028	9.05958e-275	GE
Wars	3.74317e-278	1.07608	0.949	0.132	7.63981e-274	GE
Celsr2	2.83813e-277	0.332731	0.488	0.023	5.79261e-273	GE
Hopx	2.06203e-276	1.35849	0.879	0.102	4.20861e-272	GE
Sorl1	4.88583e-273	0.602292	0.753	0.062	9.97198e-269	GE
Prkg1	2.94159e-272	0.647925	0.744	0.064	6.00379e-268	GE
Ncapd2	9.3795e-270	0.363948	0.493	0.025	1.91436e-265	GE
Hnf1b	6.15494e-268	0.266821	0.391	0.013	1.25622e-263	GE
Emb	8.62988e-265	2.23276	1	0.175	1.76136e-260	GE
Rassf10	1.38286e-264	0.299287	0.358	0.011	2.82241e-260	GE
Krt19	4.33124e-263	0.356057	0.386	0.013	8.84006e-259	GE
Abcc3	8.99482e-262	0.853007	0.777	0.079	1.83584e-257	GE
Ociad2	6.89005e-259	0.853733	0.809	0.088	1.40626e-254	GE
Nfe2l3	7.15134e-259	0.287278	0.405	0.016	1.45959e-254	GE
Hoxb7	1.11275e-254	0.500536	0.679	0.055	2.27112e-250	GE
9130230L23Rik	3.5315e-254	0.260099	0.34	0.01	7.2078e-250	GE
Rab15	6.32676e-253	0.340162	0.484	0.026	1.29129e-248	GE
Mansc1	1.27309e-250	0.355426	0.521	0.031	2.59837e-246	GE
Ica1	1.31534e-250	0.431396	0.595	0.043	2.6846e-246	GE
Myo10	1.98127e-249	1.1793	0.963	0.156	4.04376e-245	GE
Fam13a	2.83682e-249	2.00224	0.837	0.112	5.78995e-245	GE
Bex1	2.95104e-249	0.649395	0.558	0.038	6.02308e-245	GE
Cd24a	4.12981e-249	1.97045	0.995	0.187	8.42894e-245	GE
Wfdc10	1.33655e-248	0.472858	0.256	0.004	2.7279e-244	GE
Ocln	1.62365e-247	0.262311	0.414	0.018	3.31386e-243	GE
Dhcr24	6.26858e-244	0.677258	0.614	0.048	1.27942e-239	GE
Gm4316	3.07677e-243	0.277445	0.349	0.012	6.27969e-239	GE
Cyb561	5.61873e-242	0.335691	0.502	0.029	1.14678e-237	GE
Dpp4	9.16872e-242	0.427455	0.586	0.041	1.87134e-237	GE
Hs3st3b1	3.84669e-240	0.347965	0.512	0.031	7.85109e-236	GE
Cldn10	5.75783e-239	2.40075	0.986	0.208	1.17517e-234	GE
Hpgds	2.74656e-238	0.79582	0.674	0.06	5.60573e-234	GE
Perp	4.01812e-238	0.265926	0.428	0.02	8.20099e-234	GE
Isg20	2.06339e-231	1.16631	0.916	0.151	4.21138e-227	GE
Kif5c	1.92713e-229	0.554849	0.535	0.038	3.93327e-225	GE
Ovgp1	5.4291e-229	0.443718	0.419	0.021	1.10808e-224	GE
Slc25a33	1.4329e-228	0.853486	0.842	0.114	2.92455e-224	GE
Slco4a1	2.12203e-228	0.33647	0.419	0.021	4.33106e-224	GE
Nav2	7.32039e-227	0.521066	0.66	0.059	1.49409e-222	GE
Pip5k1b	3.06445e-226	0.488357	0.716	0.072	6.25455e-222	GE
Limk2	4.04955e-222	0.718945	0.819	0.108	8.26512e-218	GE
Gramd3	5.99119e-221	0.693355	0.809	0.103	1.2228e-216	GE
Slc39a8	1.59486e-220	1.15169	0.823	0.109	3.25511e-216	GE
Fgfr2	5.72899e-219	0.289576	0.391	0.019	1.16929e-214	GE
Nexmif	8.26276e-218	0.443367	0.414	0.022	1.68643e-213	GE
Lrat	2.36333e-212	0.462805	0.465	0.03	4.82356e-208	GE
Fzd6	2.37225e-211	0.434493	0.674	0.066	4.84177e-207	GE
Clcn3	3.32503e-210	2.03328	0.986	0.234	6.78639e-206	GE
Hp	4.89209e-210	0.40394	0.4	0.021	9.98475e-206	GE
Trib2	2.59185e-209	0.79675	0.763	0.097	5.28996e-205	GE
Kyat3	2.10687e-208	0.692877	0.712	0.084	4.30013e-204	GE
Nat6	8.60021e-208	0.591919	0.674	0.073	1.7553e-203	GE
Tmc4	4.27456e-207	0.645204	0.781	0.102	8.72438e-203	GE
Unc13b	9.12287e-204	0.290088	0.507	0.037	1.86198e-199	GE
Ceacam1	7.67265e-203	0.431743	0.451	0.029	1.56599e-198	GE
Clmn	6.41596e-202	0.484475	0.656	0.069	1.3095e-197	GE
Anpep	2.57604e-201	1.15498	0.879	0.155	5.25769e-197	GE
Klf5	2.93e-201	0.636074	0.665	0.072	5.98013e-197	GE
Clu	7.94246e-199	2.17379	0.874	0.154	1.62106e-194	GE
Pnpo	3.18621e-197	0.446338	0.66	0.07	6.50306e-193	GE
Zfp7	3.46634e-197	0.294171	0.516	0.04	7.07481e-193	GE
Sox17	3.31115e-196	0.602615	0.758	0.089	6.75806e-192	GE
Nfasc	3.51663e-196	0.45062	0.498	0.038	7.17744e-192	GE
Bik	5.07333e-196	0.423715	0.6	0.056	1.03547e-191	GE
Gm14005	1.06732e-195	0.347529	0.488	0.036	2.1784e-191	GE
Hyal1	2.11598e-194	0.498658	0.637	0.068	4.31872e-190	GE
Jak2	1.33766e-193	1.28329	0.916	0.186	2.73016e-189	GE
Gadd45a	1.3441e-193	1.95397	0.995	0.279	2.7433e-189	GE
Hpn	6.93527e-193	0.334238	0.479	0.036	1.41549e-188	GE
Napepld	1.2996e-192	0.325573	0.516	0.042	2.65249e-188	GE
Creld2	1.50434e-190	1.85527	0.967	0.244	3.07037e-186	GE
Kif16b	3.15804e-188	0.459164	0.651	0.071	6.44556e-184	GE
Stx18	5.34961e-188	1.19234	0.893	0.18	1.09186e-183	GE
Snx24	3.91275e-186	0.526047	0.674	0.082	7.98592e-182	GE
Deptor	2.53655e-185	0.631337	0.744	0.102	5.1771e-181	GE
Fen1	2.24399e-183	0.429843	0.6	0.062	4.57999e-179	GE
Tpd52	1.79988e-179	0.955411	0.963	0.195	3.67356e-175	GE
Sestd1	3.19204e-178	0.88394	0.879	0.175	6.51495e-174	GE
Sdf2l1	1.49913e-177	1.63371	0.953	0.256	3.05973e-173	GE
S100g	1.59794e-177	0.976855	0.749	0.111	3.2614e-173	GE
Tex2	6.96534e-176	0.455363	0.651	0.075	1.42162e-171	GE
St6galnac5	4.73517e-174	0.333558	0.46	0.036	9.66449e-170	GE
Slco2a1	1.5217e-173	0.654011	0.665	0.081	3.10578e-169	GE
Itpr2	3.41235e-170	1.22142	0.94	0.223	6.9646e-166	GE
Ormdl2	2.18889e-168	0.665249	0.805	0.135	4.46753e-164	GE
Sftpd	4.07679e-167	0.279664	0.307	0.015	8.32072e-163	GE
Gmpr	7.47413e-167	0.780635	0.679	0.093	1.52547e-162	GE
Tuba4a	2.72868e-164	0.657967	0.823	0.139	5.56923e-160	GE
Jam2	9.89654e-164	0.475495	0.707	0.094	2.01988e-159	GE
Edem2	1.72286e-163	0.815911	0.888	0.193	3.51637e-159	GE
Sort1	3.91541e-163	0.292581	0.47	0.04	7.99135e-159	GE
Igfbp1	2.94828e-162	0.268763	0.135	0.001	6.01744e-158	GE
Prss28	6.58614e-162	4.84866	0.995	0.429	1.34423e-157	GE
Ammecr1	1.44613e-161	0.820849	0.874	0.189	2.95155e-157	GE
Flnb	3.61211e-160	0.67745	0.795	0.136	7.37232e-156	GE
Sgsm3	5.10873e-160	0.288537	0.493	0.046	1.04269e-155	GE
Ntn1	5.58312e-160	0.41946	0.586	0.068	1.13952e-155	GE
Trmt6	6.06276e-160	0.899484	0.781	0.147	1.23741e-155	GE
Gm13889	1.16858e-158	0.948571	0.712	0.107	2.38506e-154	GE
Fbxw7	4.71523e-157	0.796257	0.874	0.184	9.62379e-153	GE
Mob3b	7.00826e-157	0.267598	0.512	0.05	1.43039e-152	GE
Nucb2	6.16346e-155	1.20261	0.949	0.28	1.25796e-150	GE
Nedd9	8.24215e-155	0.844966	0.865	0.175	1.68222e-150	GE
Mecom	1.13891e-154	0.414665	0.637	0.077	2.32451e-150	GE
Rdh11	1.91499e-154	0.72021	0.698	0.107	3.90849e-150	GE
Sec23b	2.77335e-154	0.703043	0.86	0.174	5.6604e-150	GE
Tnnc1	8.90523e-154	0.290948	0.307	0.017	1.81756e-149	GE
Mtmr10	4.12738e-152	0.340832	0.53	0.057	8.42399e-148	GE
Gclm	8.53137e-152	0.890711	0.907	0.224	1.74125e-147	GE
Slc2a1	1.41976e-150	0.679103	0.735	0.119	2.89773e-146	GE
Trim2	1.68488e-150	0.888564	0.833	0.178	3.43884e-146	GE
Etl4	1.61962e-149	0.66079	0.721	0.121	3.30564e-145	GE
Lifr	1.597e-148	0.67567	0.8	0.142	3.25948e-144	GE
Enah	6.68137e-148	1.02654	0.926	0.268	1.36367e-143	GE
Tmem86a	1.48296e-146	0.585155	0.809	0.146	3.02673e-142	GE
Ahcyl2	1.25409e-145	1.26441	0.935	0.275	2.55959e-141	GE
Asb4	2.02304e-144	0.27566	0.395	0.032	4.12902e-140	GE
Slc15a2	1.57647e-143	0.400057	0.54	0.063	3.21757e-139	GE
Ttc39c	2.81419e-143	0.2995	0.474	0.048	5.74377e-139	GE
Rassf3	3.21082e-143	0.703184	0.893	0.189	6.55329e-139	GE
Mien1	1.3916e-142	1.78701	0.986	0.477	2.84025e-138	GE
Inhbb	1.41552e-142	0.373673	0.535	0.063	2.88907e-138	GE
Tmtc4	1.59528e-142	0.307155	0.474	0.048	3.25597e-138	GE
Tmem176a	1.76062e-142	2.17352	1	0.59	3.59343e-138	GE
Lgr4	2.03964e-142	0.382069	0.53	0.062	4.16291e-138	GE
Lurap1l	2.04412e-142	0.260614	0.47	0.047	4.17205e-138	GE
Atp9a	1.31361e-141	0.323668	0.53	0.06	2.68107e-137	GE
B4galt6	1.3363e-141	0.675996	0.791	0.155	2.72739e-137	GE
Mfsd6	2.35988e-141	0.321069	0.526	0.059	4.81652e-137	GE
Gng12	2.55274e-141	2.38026	1	0.66	5.21014e-137	GE
Gpcpd1	2.66645e-141	0.672594	0.823	0.157	5.44223e-137	GE
Prss29	3.11088e-141	5.16763	1	0.695	6.34931e-137	GE
Stxbp2	1.18928e-140	0.292631	0.581	0.071	2.42732e-136	GE
Traf3ip1	1.92356e-140	0.423078	0.581	0.077	3.92599e-136	GE
Larp1b	2.16436e-140	0.573381	0.772	0.142	4.41746e-136	GE
Spink1	1.16826e-139	4.71283	1	0.763	2.38442e-135	GE
Smpd1	1.43009e-139	0.849204	0.772	0.158	2.91881e-135	GE
Mad2l1bp	4.19608e-138	0.595346	0.791	0.157	8.5642e-134	GE
Sec11c	1.04733e-137	1.42955	0.991	0.427	2.1376e-133	GE
Limch1	7.42542e-137	0.2721	0.484	0.051	1.51553e-132	GE
Fam20c	2.00874e-136	0.601837	0.772	0.147	4.09985e-132	GE
Fut9	5.41627e-136	0.274734	0.251	0.012	1.10546e-131	GE
Hyou1	5.79523e-135	0.746387	0.814	0.184	1.18281e-130	GE
Rab20	2.39699e-134	0.67868	0.786	0.159	4.89226e-130	GE
Tmem176b	3.47415e-134	2.07152	1	0.68	7.09075e-130	GE
Afdn	3.89103e-134	0.797446	0.926	0.245	7.9416e-130	GE
Enc1	5.14777e-134	0.332994	0.54	0.066	1.05066e-129	GE
Crim1	8.26944e-133	0.886104	0.921	0.238	1.68779e-128	GE
Fam3c	8.63609e-133	0.900616	0.926	0.269	1.76263e-128	GE
Bcat2	1.44748e-132	0.632005	0.819	0.184	2.9543e-128	GE
Frk	1.82463e-132	0.316265	0.474	0.052	3.72408e-128	GE
Rbbp7	1.86473e-132	1.6599	0.995	0.595	3.8059e-128	GE
Yipf2	7.34922e-132	0.342218	0.563	0.075	1.49998e-127	GE
Stard10	9.47384e-132	0.673242	0.884	0.219	1.93361e-127	GE
Psen2	1.01442e-130	0.844365	0.86	0.228	2.07042e-126	GE
Qsox1	2.43625e-130	1.05949	0.926	0.298	4.97238e-126	GE
Fam84b	4.21557e-130	0.341051	0.553	0.072	8.60397e-126	GE
Actn1	6.99561e-130	1.0885	0.972	0.385	1.4278e-125	GE
Sgms1	1.60613e-129	0.509734	0.763	0.137	3.27812e-125	GE
Dnajc3	4.90116e-128	1.64442	0.995	0.616	1.00033e-123	GE
Igf2bp2	1.59229e-127	0.296192	0.437	0.046	3.24987e-123	GE
Pdia4	6.09685e-127	1.60295	0.972	0.473	1.24437e-122	GE
Slc35b1	2.72447e-126	0.718911	0.888	0.237	5.56064e-122	GE
Srprb	2.9081e-126	0.524669	0.767	0.156	5.93543e-122	GE
Slc1a5	5.27315e-126	1.22353	0.935	0.368	1.07625e-121	GE
Car2	6.31404e-126	0.35603	0.521	0.065	1.2887e-121	GE
Itga6	1.28453e-125	1.17768	0.944	0.306	2.62173e-121	GE
Fkbp2	2.32877e-125	1.10064	0.958	0.405	4.75302e-121	GE
F11r	2.65506e-125	0.333265	0.674	0.102	5.41899e-121	GE
Net1	4.71818e-125	0.965006	0.884	0.247	9.62981e-121	GE
Il6st	6.66867e-125	1.49746	0.972	0.474	1.36107e-120	GE
Tmem238	1.13582e-124	0.546748	0.74	0.143	2.31821e-120	GE
Ptprk	2.83511e-124	0.472554	0.735	0.141	5.78646e-120	GE
Ptprf	9.27189e-124	0.462856	0.656	0.111	1.89239e-119	GE
Jup	3.48196e-122	0.395964	0.619	0.096	7.10668e-118	GE
Fam46a	8.79204e-122	1.31255	0.963	0.349	1.79446e-117	GE
Anxa4	6.15637e-121	0.73169	0.86	0.233	1.25652e-116	GE
Ctsb	9.0333e-121	1.87225	1	0.787	1.8437e-116	GE
Dkk3	1.08015e-119	0.950623	0.898	0.271	2.20459e-115	GE
Ptgs1	1.17848e-119	0.363955	0.535	0.071	2.40527e-115	GE
Tnfrsf21	2.47633e-119	0.38193	0.642	0.103	5.05419e-115	GE
Pex11a	3.04506e-119	0.271261	0.451	0.053	6.21497e-115	GE
Cd55	8.13813e-119	0.940463	0.94	0.288	1.66099e-114	GE
Pdia6	2.93544e-118	1.53376	0.986	0.727	5.99124e-114	GE
Zfp703	5.20491e-118	1.07067	0.967	0.409	1.06232e-113	GE
Manf	1.80101e-117	1.6306	0.991	0.705	3.67586e-113	GE
Snx13	6.66985e-117	0.498202	0.647	0.115	1.36132e-112	GE
Pik3c3	4.5087e-116	0.475593	0.647	0.117	9.20225e-112	GE
Plekhb2	5.08435e-116	0.358415	0.619	0.097	1.03772e-111	GE
Ubxn2a	2.82527e-115	0.496483	0.777	0.168	5.76638e-111	GE
Lcorl	4.11974e-115	0.74344	0.8	0.19	8.40839e-111	GE
Calr	6.82756e-115	1.24229	1	0.871	1.3935e-110	GE
Dnajb11	2.31661e-114	0.981303	0.944	0.385	4.72819e-110	GE
Sorbs2	4.02995e-114	0.270201	0.753	0.131	8.22513e-110	GE
Dnase2a	4.27497e-114	0.389397	0.6	0.097	8.72521e-110	GE
Ivns1abp	1.94701e-113	0.934	0.949	0.37	3.97386e-109	GE
Ets2	5.11595e-113	0.830014	0.921	0.302	1.04417e-108	GE
Gde1	6.13283e-113	0.921753	0.907	0.32	1.25171e-108	GE
Per2	8.4536e-113	0.359563	0.53	0.078	1.72538e-108	GE
Sorcs2	1.85248e-112	0.379835	0.647	0.115	3.78092e-108	GE
Gas6	2.26273e-112	1.0645	0.963	0.357	4.61823e-108	GE
Yipf6	3.79143e-112	0.471591	0.684	0.136	7.73832e-108	GE
Tmem248	5.81738e-112	0.583675	0.86	0.228	1.18733e-107	GE
Obp2a	8.59776e-112	0.518516	0.14	0.004	1.7548e-107	GE
Hsp90b1	2.21401e-111	1.65918	0.995	0.916	4.51879e-107	GE
Gsr	6.94708e-110	0.489275	0.679	0.135	1.4179e-105	GE
Golga4	9.80934e-110	0.877213	0.935	0.345	2.00209e-105	GE
Bzw2	1.42586e-109	1.28988	0.963	0.519	2.91018e-105	GE
Sft2d2	2.26815e-109	0.441288	0.74	0.152	4.62929e-105	GE
Gbe1	2.39373e-109	0.272107	0.484	0.065	4.8856e-105	GE
Mpzl1	2.46872e-109	0.859167	0.926	0.342	5.03866e-105	GE
Nudt22	2.922e-109	0.396544	0.581	0.097	5.96381e-105	GE
Afap1l1	2.93966e-109	0.335646	0.544	0.079	5.99985e-105	GE
Pla2g16	4.85879e-109	0.749511	0.888	0.264	9.9168e-105	GE
Tmbim6	4.9894e-109	1.09749	0.991	0.74	1.01834e-104	GE
Gcnt2	7.01923e-109	0.445209	0.74	0.152	1.43263e-104	GE
Arid5a	8.49066e-109	0.569802	0.786	0.182	1.73294e-104	GE
Bmyc	1.0278e-108	0.990573	0.935	0.352	2.09774e-104	GE
Cstf3	1.1305e-108	0.6668	0.795	0.199	2.30734e-104	GE
Cd82	1.51389e-108	0.27951	0.651	0.109	3.08985e-104	GE
Dirc2	3.14246e-108	0.673311	0.837	0.242	6.41375e-104	GE
Tlr2	3.34317e-108	0.583181	0.619	0.108	6.82342e-104	GE
Etv5	2.28378e-107	0.380444	0.642	0.118	4.6612e-103	GE
Ephb3	2.69628e-107	0.276203	0.395	0.045	5.5031e-103	GE
Slc25a16	5.15318e-107	0.386997	0.54	0.086	1.05176e-102	GE
Cdc14a	5.60689e-107	0.625575	0.767	0.18	1.14437e-102	GE
Arfgap3	7.08141e-107	0.602118	0.828	0.228	1.44531e-102	GE
Fkbp11	1.00987e-106	1.17073	0.944	0.398	2.06115e-102	GE
Appl2	3.67833e-106	0.420508	0.684	0.136	7.50747e-102	GE
Tanc2	4.5989e-106	0.540616	0.637	0.125	9.38636e-102	GE
Adipor2	4.98513e-106	0.668763	0.879	0.263	1.01747e-101	GE
Cdc42se2	2.22649e-105	0.581557	0.809	0.196	4.54426e-101	GE
Dad1	3.40384e-105	1.04863	0.991	0.812	6.94725e-101	GE
Tmco3	6.42035e-105	0.540437	0.753	0.177	1.31039e-100	GE
H13	1.24456e-104	0.925019	0.981	0.498	2.54016e-100	GE
Sema4a	1.506e-104	0.357581	0.67	0.127	3.07376e-100	GE
Cd164	4.13022e-104	1.05784	0.991	0.582	8.42978e-100	GE
Syvn1	6.5981e-104	0.574842	0.767	0.189	1.34667e-99	GE
Synrg	1.12601e-103	0.628457	0.795	0.207	2.29819e-99	GE
Dock1	2.44385e-103	0.795579	0.888	0.299	4.9879e-99	GE
Spcs2	3.19497e-103	1.02797	0.991	0.707	6.52093e-99	GE
Itm2b	3.47597e-103	1.05551	1	0.956	7.09445e-99	GE
Mia3	2.85832e-102	0.906435	0.958	0.426	5.83383e-98	GE
Prpf6	5.9797e-102	0.658862	0.847	0.253	1.22046e-97	GE
Prdx6	8.09435e-102	1.0172	0.991	0.682	1.65206e-97	GE
Nedd4l	8.39437e-102	0.662879	0.879	0.275	1.71329e-97	GE
Mtus1	1.05657e-101	0.583451	0.814	0.212	2.15646e-97	GE
Dgat2	1.66737e-101	0.267993	0.423	0.054	3.4031e-97	GE
Bex3	2.47086e-101	1.0652	0.953	0.478	5.04303e-97	GE
Tmbim4	2.58394e-101	0.854719	0.953	0.437	5.27383e-97	GE
Chga	1.26135e-100	0.633228	0.102	0.002	2.57442e-96	GE
Trabd	1.63729e-100	0.561367	0.828	0.23	3.3417e-96	GE
Rpn1	4.02251e-100	0.941414	0.977	0.529	8.20994e-96	GE
Tpd52l1	1.56069e-99	0.355166	0.605	0.112	3.18537e-95	GE
Tceal9	8.04696e-99	1.15357	0.995	0.733	1.64238e-94	GE
Hoxb4	2.22402e-98	0.326259	0.535	0.085	4.53923e-94	GE
Kif13b	2.26449e-98	0.542309	0.744	0.182	4.62182e-94	GE
4833439L19Rik	2.95121e-98	0.526531	0.749	0.183	6.02342e-94	GE
Pdia3	3.48397e-98	1.10457	0.986	0.758	7.11078e-94	GE
Cd9	1.38428e-97	1.06851	0.995	0.647	2.82531e-93	GE
Selenos	1.94564e-97	1.0722	0.967	0.609	3.97105e-93	GE
Rnf181	8.40436e-97	0.381107	0.623	0.12	1.71533e-92	GE
Tmem50b	2.27846e-96	0.386027	0.647	0.126	4.65033e-92	GE
Cep170b	5.24902e-96	0.264496	0.428	0.058	1.07132e-91	GE
Bcat1	7.91129e-96	0.384987	0.479	0.075	1.61469e-91	GE
Soat1	2.208e-95	0.787973	0.87	0.306	4.50653e-91	GE
Tmed3	1.14371e-94	1.16943	0.986	0.667	2.33432e-90	GE
Atp1a1	2.07117e-94	0.919894	0.972	0.51	4.22725e-90	GE
Map3k5	3.80206e-94	0.261951	0.488	0.074	7.76e-90	GE
Mcfd2	9.76676e-94	0.617706	0.86	0.278	1.99339e-89	GE
Enpp3	6.86511e-93	0.263066	0.419	0.057	1.40117e-88	GE
Pla2g12a	6.89497e-93	0.441738	0.684	0.154	1.40726e-88	GE
Psmb5	1.50045e-92	0.880123	0.981	0.612	3.06242e-88	GE
Isyna1	4.19802e-92	1.15191	0.865	0.334	8.56816e-88	GE
R3hdm1	6.2062e-92	0.868039	0.93	0.395	1.26668e-87	GE
Dbt	6.38115e-92	0.396331	0.688	0.155	1.30239e-87	GE
Bicd1	6.82124e-92	0.269679	0.46	0.07	1.39222e-87	GE
Dnm3	1.18579e-91	0.286172	0.502	0.081	2.42019e-87	GE
Pfkfb3	1.24455e-91	0.451466	0.609	0.123	2.54012e-87	GE
Cndp2	1.75337e-91	0.447713	0.698	0.154	3.57863e-87	GE
Gm12166	2.05003e-91	0.411392	0.647	0.139	4.1841e-87	GE
Slc39a14	3.55781e-91	0.368944	0.642	0.133	7.2615e-87	GE
Gmppb	6.68912e-91	0.361067	0.614	0.123	1.36525e-86	GE
Xbp1	8.88629e-91	0.89368	0.977	0.539	1.81369e-86	GE
Ogdhl	1.71095e-90	0.304901	0.307	0.032	3.49205e-86	GE
Ap2s1	1.80308e-90	1.14844	0.949	0.573	3.68008e-86	GE
Sec61b	3.54622e-90	0.886732	0.991	0.809	7.23784e-86	GE
Mdh1	9.80526e-90	0.81189	0.972	0.535	2.00125e-85	GE
Os9	1.59639e-89	0.837813	0.972	0.528	3.25823e-85	GE
Slc33a1	1.63748e-89	0.355938	0.665	0.146	3.34209e-85	GE
Lig3	2.23705e-89	0.328809	0.558	0.106	4.56581e-85	GE
Pycr2	2.64862e-89	0.57092	0.828	0.252	5.40583e-85	GE
Fnbp1l	4.63292e-89	0.586864	0.805	0.232	9.45578e-85	GE
Ssr4	1.55972e-88	0.914288	0.986	0.852	3.18339e-84	GE
Zfp827	2.42467e-88	0.323515	0.47	0.077	4.94874e-84	GE
Cope	3.26789e-88	0.793606	0.972	0.55	6.66975e-84	GE
Cdc42bpa	9.46419e-88	0.599862	0.856	0.277	1.93164e-83	GE
Pex3	1.01506e-87	0.426402	0.6	0.126	2.07174e-83	GE
Mogs	8.91578e-87	0.433724	0.67	0.16	1.81971e-82	GE
Kank1	1.04871e-86	0.313151	0.553	0.104	2.14042e-82	GE
Esr1	1.17584e-86	0.781345	0.967	0.505	2.3999e-82	GE
Tes	3.95532e-86	0.472467	0.753	0.193	8.07281e-82	GE
Mkl2	9.95766e-86	0.469615	0.781	0.211	2.03236e-81	GE
Ide	1.54096e-85	0.332769	0.716	0.166	3.1451e-81	GE
Sil1	1.6801e-85	0.287671	0.502	0.088	3.42909e-81	GE
Trp53inp2	5.84191e-85	0.301429	0.54	0.101	1.19233e-80	GE
Edem1	1.41181e-84	0.579719	0.814	0.251	2.88151e-80	GE
Ugp2	1.63233e-84	0.891827	0.865	0.355	3.33158e-80	GE
Herpud1	6.41473e-84	1.0364	0.953	0.53	1.30925e-79	GE
C1galt1	8.01383e-84	0.48712	0.767	0.214	1.63562e-79	GE
Pebp1	8.33128e-84	0.835828	0.986	0.774	1.70041e-79	GE
Pla2g4a	1.00088e-83	0.459363	0.628	0.142	2.0428e-79	GE
Fuca1	1.07903e-83	0.904862	0.949	0.492	2.2023e-79	GE
Ppp2r3a	1.48777e-83	0.489201	0.744	0.204	3.03653e-79	GE
Hspa5	5.5887e-83	1.1614	0.986	0.94	1.14065e-78	GE
Scmh1	2.89374e-82	0.502087	0.726	0.204	5.90612e-78	GE
Ezr	6.28839e-82	0.581497	0.823	0.254	1.28346e-77	GE
Uso1	1.07986e-81	0.528233	0.823	0.269	2.20399e-77	GE
Sh3bp4	1.84792e-81	0.332565	0.553	0.113	3.77161e-77	GE
AU040320	1.89811e-81	0.386954	0.586	0.127	3.87404e-77	GE
Cyb561d2	2.84508e-81	0.337368	0.591	0.124	5.80681e-77	GE
Ptpn1	5.50342e-81	0.759603	0.902	0.372	1.12325e-76	GE
Uba5	7.71918e-81	0.628721	0.842	0.314	1.57548e-76	GE
Tifa	1.25888e-80	0.345931	0.516	0.095	2.56937e-76	GE
Vamp8	2.30098e-80	0.708005	0.981	0.468	4.69631e-76	GE
Palmd	2.32065e-80	0.298903	0.456	0.074	4.73644e-76	GE
Abhd12	2.74295e-80	0.4769	0.749	0.209	5.59836e-76	GE
Erp29	4.39571e-80	0.829941	0.991	0.726	8.97165e-76	GE
Abcc4	4.50712e-80	0.363719	0.581	0.122	9.19902e-76	GE
Dopey2	1.61806e-79	0.28246	0.535	0.104	3.30246e-75	GE
Ddost	2.38223e-79	0.791659	0.977	0.669	4.86212e-75	GE
Uggt1	3.08928e-79	0.459746	0.805	0.247	6.30522e-75	GE
Glul	3.93823e-79	0.799298	0.958	0.482	8.03792e-75	GE
Mettl26	3.61973e-78	0.490503	0.763	0.225	7.38786e-74	GE
Tmed9	6.43844e-78	0.760311	0.986	0.732	1.31409e-73	GE
Alad	7.1312e-78	0.512279	0.767	0.237	1.45548e-73	GE
Aldh3a2	7.84765e-78	0.393091	0.595	0.134	1.6017e-73	GE
Golph3	7.95952e-78	0.630877	0.916	0.376	1.62454e-73	GE
Piga	1.17153e-77	0.305625	0.479	0.088	2.39108e-73	GE
Tm9sf3	1.28339e-77	0.772254	0.981	0.645	2.61939e-73	GE
Tnfsf10	1.68585e-77	0.273738	0.405	0.062	3.44083e-73	GE
Magt1	3.64186e-77	0.640139	0.944	0.424	7.43303e-73	GE
Mrps6	3.88111e-77	0.604894	0.837	0.283	7.92134e-73	GE
Lamp2	5.70591e-77	0.927598	1	0.786	1.16458e-72	GE
Gns	6.10816e-77	0.612687	0.884	0.356	1.24668e-72	GE
Pgpep1	6.83535e-77	0.28531	0.516	0.1	1.3951e-72	GE
Ormdl3	7.22335e-77	0.533854	0.786	0.26	1.47429e-72	GE
Slc31a1	9.78061e-77	0.43051	0.786	0.231	1.99622e-72	GE
Myo6	2.00748e-76	0.630494	0.865	0.335	4.09726e-72	GE
Cers6	2.27651e-76	0.390731	0.674	0.17	4.64636e-72	GE
Foxo1	2.42472e-76	0.724513	0.93	0.416	4.94886e-72	GE
Zfp706	2.46258e-76	0.814884	0.953	0.572	5.02612e-72	GE
Srpr	4.48586e-76	0.762264	0.949	0.575	9.15564e-72	GE
Rpn2	5.18802e-76	0.778034	0.958	0.564	1.05887e-71	GE
Ube2q2	1.00396e-75	0.71231	0.786	0.267	2.04908e-71	GE
Slc12a2	1.38106e-75	0.660923	0.86	0.309	2.81874e-71	GE
Serp1	1.81187e-75	0.755266	0.963	0.644	3.69802e-71	GE
Plscr1	1.93306e-75	0.454083	0.614	0.151	3.94537e-71	GE
Tlnrd1	3.31441e-75	0.527089	0.772	0.242	6.7647e-71	GE
Ptprd	5.59887e-75	0.433396	0.605	0.147	1.14273e-70	GE
Bmp2k	7.26096e-75	0.646566	0.865	0.323	1.48196e-70	GE
Plpp5	9.45477e-75	0.475426	0.744	0.232	1.92972e-70	GE
Gdf15	1.03137e-74	0.655923	0.484	0.094	2.10502e-70	GE
B4galnt1	2.02686e-74	0.254621	0.591	0.126	4.13682e-70	GE
Tmed10	4.11281e-74	0.679787	0.995	0.751	8.39424e-70	GE
G6pdx	5.0098e-74	0.334637	0.558	0.124	1.0225e-69	GE
Efna1	5.99246e-74	0.252708	0.493	0.092	1.22306e-69	GE
Tfg	6.28669e-74	0.56535	0.86	0.346	1.28311e-69	GE
Ang	7.24059e-74	0.263727	0.414	0.07	1.4778e-69	GE
Pqlc1	4.69108e-73	0.47955	0.767	0.243	9.57449e-69	GE
Ankrd46	6.64517e-73	0.367454	0.647	0.162	1.35628e-68	GE
Arsj	7.74768e-73	0.351839	0.488	0.097	1.5813e-68	GE
Asns	1.32993e-72	0.264085	0.498	0.097	2.71439e-68	GE
Wnt4	1.41228e-72	0.55918	0.526	0.116	2.88246e-68	GE
Fkbp4	1.53283e-72	0.619705	0.926	0.425	3.12851e-68	GE
Nceh1	6.07172e-72	0.384813	0.623	0.15	1.23924e-67	GE
Irgq	9.35245e-72	0.258067	0.46	0.085	1.90883e-67	GE
Abhd2	1.62656e-71	0.361231	0.651	0.165	3.3198e-67	GE
Tst	1.73883e-71	0.265848	0.535	0.113	3.54895e-67	GE
Slc39a7	2.24174e-71	0.573588	0.893	0.379	4.57539e-67	GE
Papss1	2.58096e-71	0.527882	0.809	0.299	5.26775e-67	GE
Rnf24	5.36785e-71	0.306038	0.507	0.107	1.09558e-66	GE
Fabp5	5.48747e-71	1.00459	0.795	0.291	1.11999e-66	GE
Mt1	5.9213e-71	0.888753	0.967	0.538	1.20854e-66	GE
Srf	1.40358e-70	0.461141	0.744	0.238	2.8647e-66	GE
Ppib	1.50812e-70	0.751877	1	0.913	3.07807e-66	GE
Tmem59	2.10565e-70	0.684092	0.967	0.793	4.29763e-66	GE
Gstz1	2.17914e-70	0.330559	0.6	0.143	4.44762e-66	GE
Prdx1	2.60561e-70	0.664058	0.981	0.899	5.31806e-66	GE
Gpx4	3.53699e-70	0.726496	0.991	0.845	7.219e-66	GE
Trim27	4.77519e-70	0.584315	0.833	0.32	9.74615e-66	GE
Rell1	5.0798e-70	0.341237	0.679	0.181	1.03679e-65	GE
Galnt17	5.11863e-70	0.265804	0.367	0.058	1.04471e-65	GE
Dst	5.22216e-70	0.731096	0.898	0.421	1.06584e-65	GE
Apbb1	1.05198e-69	0.299497	0.433	0.081	2.1471e-65	GE
Ndufa12	1.20443e-69	0.686823	0.949	0.556	2.45824e-65	GE
Hint1	1.96408e-69	0.59128	0.991	0.903	4.00868e-65	GE
Bag1	2.615e-69	0.697542	0.972	0.651	5.33721e-65	GE
Znhit6	6.46968e-69	0.690351	0.833	0.333	1.32046e-64	GE
Arhgef5	7.5991e-69	0.307694	0.595	0.142	1.55098e-64	GE
Por	8.79457e-69	0.506372	0.753	0.245	1.79497e-64	GE
Nans	1.20438e-68	0.375645	0.726	0.214	2.45814e-64	GE
Ctps	1.42052e-68	0.353865	0.549	0.127	2.89929e-64	GE
Kcnma1	2.23763e-68	0.260798	0.502	0.102	4.56701e-64	GE
Ebp	3.73746e-68	0.535627	0.86	0.34	7.62816e-64	GE
Fat1	8.74785e-68	0.37551	0.605	0.151	1.78544e-63	GE
Usp10	9.13956e-68	0.416891	0.702	0.199	1.86538e-63	GE
Smim14	1.1955e-67	0.665605	0.93	0.534	2.44001e-63	GE
Selenok	1.25523e-67	0.640388	0.986	0.832	2.56192e-63	GE
Lgalsl	1.64624e-67	0.28612	0.572	0.132	3.35997e-63	GE
2900026A02Rik	2.54641e-67	0.337353	0.614	0.147	5.19723e-63	GE
Ell2	3.88253e-67	0.336618	0.591	0.143	7.92425e-63	GE
Zfhx3	4.4761e-67	0.599324	0.935	0.438	9.13572e-63	GE
Ndrg1	4.86702e-67	0.866517	0.828	0.356	9.93359e-63	GE
Tram1	5.82581e-67	0.661809	0.921	0.513	1.18905e-62	GE
Srp9	8.00834e-67	0.650574	0.958	0.611	1.6345e-62	GE
Epb41	9.32019e-67	0.343644	0.647	0.166	1.90225e-62	GE
P4hb	9.54699e-67	0.776689	0.991	0.759	1.94854e-62	GE
4930523C07Rik	9.73592e-67	0.331368	0.758	0.219	1.9871e-62	GE
Ssr2	1.16227e-66	0.702351	0.981	0.647	2.3722e-62	GE
Desi1	1.31279e-66	0.3222	0.656	0.178	2.6794e-62	GE
Naxd	1.59207e-66	0.540012	0.874	0.37	3.24942e-62	GE
Stox2	1.61604e-66	0.406982	0.684	0.192	3.29834e-62	GE
Ss18l2	2.22977e-66	0.444814	0.786	0.268	4.55095e-62	GE
Slc7a1	3.0248e-66	0.304531	0.614	0.153	6.17362e-62	GE
Pdgfa	3.3134e-66	0.303667	0.609	0.145	6.76265e-62	GE
Elovl1	4.55949e-66	0.458435	0.805	0.284	9.30593e-62	GE
Gpr108	4.64948e-66	0.348861	0.707	0.201	9.4896e-62	GE
Entpd7	8.34321e-66	0.326839	0.591	0.15	1.70285e-61	GE
Cnn3	1.22437e-65	0.730024	0.953	0.618	2.49894e-61	GE
Pdp2	1.51728e-65	0.343791	0.526	0.121	3.09677e-61	GE
2010111I01Rik	1.74496e-65	0.537603	0.805	0.287	3.56146e-61	GE
Tspan14	3.82977e-65	0.288609	0.6	0.148	7.81655e-61	GE
Bag2	8.82384e-65	0.308674	0.549	0.132	1.80095e-60	GE
Pxk	1.49622e-64	0.461741	0.786	0.287	3.05378e-60	GE
Gtf2f2	1.60419e-64	0.272879	0.553	0.129	3.27416e-60	GE
Acer3	2.28407e-64	0.278542	0.605	0.147	4.66178e-60	GE
Derl1	2.47351e-64	0.50836	0.898	0.392	5.04843e-60	GE
Prkab1	3.23011e-64	0.269162	0.54	0.124	6.59265e-60	GE
Rabgap1l	3.94928e-64	0.34565	0.772	0.244	8.06048e-60	GE
Neu1	5.54011e-64	0.319562	0.712	0.203	1.13074e-59	GE
Golgb1	5.85208e-64	0.742212	0.926	0.544	1.19441e-59	GE
Ibtk	7.04636e-64	0.486247	0.758	0.257	1.43816e-59	GE
Ralbp1	1.0219e-63	0.619379	0.958	0.594	2.0857e-59	GE
Mt2	1.04006e-63	0.499595	0.856	0.313	2.12277e-59	GE
Erlin2	1.31304e-63	0.290037	0.586	0.146	2.67992e-59	GE
Nfil3	1.6501e-63	0.584036	0.893	0.405	3.36786e-59	GE
Myo1e	2.40719e-63	0.339535	0.637	0.169	4.91308e-59	GE
Mecr	3.24727e-63	0.255674	0.488	0.105	6.62768e-59	GE
Sec61a1	4.20354e-63	0.631497	0.912	0.488	8.57943e-59	GE
Mrps12	4.28065e-63	0.526832	0.902	0.415	8.7368e-59	GE
Erp44	5.48726e-63	0.581733	0.893	0.439	1.11995e-58	GE
Apc	7.53367e-63	0.480637	0.805	0.284	1.53762e-58	GE
Lman1	8.43249e-63	0.657328	0.967	0.584	1.72107e-58	GE
Clptm1l	9.73212e-63	0.480629	0.847	0.35	1.98633e-58	GE
Akr1a1	9.95569e-63	0.582511	0.981	0.763	2.03196e-58	GE
Hbegf	2.51756e-62	0.438518	0.74	0.235	5.13833e-58	GE
Tvp23b	3.50408e-62	0.409694	0.767	0.26	7.15183e-58	GE
Gnl2	1.78933e-61	0.548064	0.735	0.253	3.65202e-57	GE
Atp5j	2.65038e-61	0.535507	0.991	0.853	5.40942e-57	GE
Fam213a	3.58551e-61	0.40227	0.679	0.199	7.31802e-57	GE
Dstn	3.61096e-61	0.607744	0.958	0.672	7.36997e-57	GE
Fuom	6.39657e-61	0.365758	0.637	0.178	1.30554e-56	GE
Irs2	7.3411e-61	0.558248	0.777	0.301	1.49832e-56	GE
Abhd17c	8.70449e-61	0.298393	0.553	0.138	1.77659e-56	GE
Polr2e	1.18771e-60	0.629847	0.926	0.53	2.42412e-56	GE
BC031181	1.76854e-60	0.521933	0.926	0.483	3.60958e-56	GE
Ttc39b	2.75819e-60	0.255783	0.53	0.123	5.62947e-56	GE
1110008P14Rik	3.05656e-60	0.417505	0.73	0.233	6.23844e-56	GE
Arid5b	3.78853e-60	0.679974	0.958	0.606	7.73238e-56	GE
Hspa13	5.00643e-60	0.482158	0.749	0.277	1.02181e-55	GE
Slc11a2	6.10985e-60	0.261096	0.484	0.107	1.24702e-55	GE
Nhlrc2	1.09842e-59	0.273684	0.507	0.118	2.24188e-55	GE
Timm8b	1.15593e-59	0.535396	0.912	0.457	2.35925e-55	GE
Cacfd1	1.95605e-59	0.305283	0.619	0.172	3.9923e-55	GE
Stt3a	1.9936e-59	0.537785	0.893	0.422	4.06894e-55	GE
Sdc4	2.17665e-59	0.653262	0.958	0.554	4.44255e-55	GE
Rnf5	3.14699e-59	0.294861	0.623	0.173	6.423e-55	GE
Rbl2	7.43404e-59	0.330692	0.735	0.226	1.51729e-54	GE
Itm2c	1.39059e-58	0.636782	0.958	0.643	2.83819e-54	GE
Surf4	2.41418e-58	0.559888	0.916	0.473	4.92734e-54	GE
Arf1	2.90142e-58	0.582328	0.972	0.75	5.92179e-54	GE
Twnk	3.18731e-58	0.272807	0.53	0.131	6.5053e-54	GE
F3	3.73997e-58	0.712217	0.916	0.412	7.63328e-54	GE
Cog6	6.07813e-58	0.270679	0.512	0.125	1.24055e-53	GE
Tuba1c	6.99404e-58	0.441014	0.795	0.293	1.42748e-53	GE
Reps1	1.13851e-57	0.263117	0.6	0.158	2.32369e-53	GE
Gm10320	1.18472e-57	0.554998	0.888	0.453	2.41801e-53	GE
Slc35e2	1.21229e-57	0.257336	0.423	0.089	2.47428e-53	GE
Rasd1	3.30552e-57	0.398852	0.74	0.239	6.74658e-53	GE
Hyal2	1.30369e-56	0.264044	0.577	0.151	2.66084e-52	GE
Park7	1.33269e-56	0.575643	0.981	0.692	2.72003e-52	GE
Znrf2	1.43904e-56	0.348793	0.721	0.231	2.93709e-52	GE
Bsdc1	2.04954e-56	0.343989	0.674	0.215	4.18312e-52	GE
Atf6	2.19907e-56	0.41624	0.758	0.263	4.48831e-52	GE
Sec16a	5.18387e-56	0.289307	0.684	0.207	1.05803e-51	GE
Cgnl1	5.5809e-56	0.449047	0.786	0.292	1.13906e-51	GE
Acaca	5.89884e-56	0.349544	0.549	0.147	1.20395e-51	GE
Cab39	9.03073e-56	0.382172	0.795	0.29	1.84317e-51	GE
Trappc6a	9.50075e-56	0.43546	0.809	0.323	1.9391e-51	GE
Sel1l	9.89337e-56	0.523513	0.758	0.298	2.01924e-51	GE
Tbcb	1.47844e-55	0.468191	0.893	0.437	3.0175e-51	GE
Akap9	2.18999e-55	0.559999	0.879	0.454	4.46978e-51	GE
Hmgcl	2.32673e-55	0.37795	0.712	0.247	4.74886e-51	GE
Aifm1	4.51382e-55	0.341958	0.633	0.189	9.21271e-51	GE
Myo18a	6.39573e-55	0.254522	0.479	0.111	1.30537e-50	GE
Pon2	7.15883e-55	0.299386	0.744	0.24	1.46112e-50	GE
Vps28	1.95872e-54	0.502758	0.902	0.482	3.99774e-50	GE
Klhl21	1.99256e-54	0.253276	0.54	0.138	4.0668e-50	GE
Mydgf	2.94985e-54	0.542763	0.94	0.547	6.02064e-50	GE
Dnajb9	3.36175e-54	0.611877	0.935	0.566	6.86133e-50	GE
Tmem258	1.04667e-53	0.537167	0.958	0.68	2.13626e-49	GE
Ift20	1.27671e-53	0.597967	0.935	0.585	2.60577e-49	GE
Golph3l	1.31511e-53	0.254565	0.502	0.125	2.68414e-49	GE
Kif5b	1.37669e-53	0.588945	0.958	0.621	2.80982e-49	GE
Ubl5	1.55728e-53	0.523275	0.981	0.777	3.17841e-49	GE
Sfxn1	2.1744e-53	0.55342	0.86	0.406	4.43795e-49	GE
Gorasp2	2.84757e-53	0.427891	0.786	0.301	5.8119e-49	GE
Rpl36al	2.98572e-53	0.499754	0.981	0.877	6.09386e-49	GE
Fam234a	3.93775e-53	0.278494	0.558	0.154	8.03695e-49	GE
Txndc11	4.92976e-53	0.294084	0.619	0.179	1.00616e-48	GE
Chid1	5.00166e-53	0.295048	0.619	0.179	1.02084e-48	GE
Lpcat3	1.12754e-52	0.295149	0.633	0.187	2.3013e-48	GE
Las1l	1.20426e-52	0.44478	0.716	0.264	2.4579e-48	GE
Mospd2	1.31912e-52	0.288735	0.586	0.165	2.69233e-48	GE
Tmem208	1.60353e-52	0.43509	0.902	0.431	3.2728e-48	GE
Ctgf	2.55398e-52	0.404317	0.451	0.107	5.21268e-48	GE
Ier3	5.8752e-52	0.665123	0.981	0.799	1.19913e-47	GE
Spcs1	8.00494e-52	0.531319	0.949	0.73	1.63381e-47	GE
Smpdl3a	8.28264e-52	0.300844	0.693	0.219	1.69049e-47	GE
Gfpt1	9.05126e-52	0.45848	0.847	0.381	1.84736e-47	GE
Mindy1	1.30917e-51	0.307527	0.637	0.195	2.67202e-47	GE
Egr4	1.46554e-51	0.265995	0.149	0.013	2.99116e-47	GE
Zfand5	2.07591e-51	0.683635	0.972	0.762	4.23693e-47	GE
Ngrn	2.31409e-51	0.253515	0.586	0.165	4.72306e-47	GE
Arcn1	2.50693e-51	0.529399	0.879	0.456	5.11664e-47	GE
Cbr1	5.28129e-51	0.429771	0.791	0.318	1.07791e-46	GE
Cdk5rap3	6.09085e-51	0.368268	0.753	0.282	1.24314e-46	GE
Cpox	1.08176e-50	0.287047	0.572	0.167	2.20787e-46	GE
Atp6v1a	1.2228e-50	0.476116	0.847	0.392	2.49573e-46	GE
Srp68	2.88653e-50	0.334318	0.665	0.22	5.8914e-46	GE
Pik3c2a	4.27616e-50	0.35886	0.665	0.224	8.72764e-46	GE
Osbp	4.40588e-50	0.299363	0.642	0.206	8.99239e-46	GE
Ostc	5.49517e-50	0.546246	0.963	0.678	1.12156e-45	GE
Sec11a	7.68648e-50	0.536931	0.958	0.68	1.56881e-45	GE
Spcs3	1.0177e-49	0.367658	0.707	0.254	2.07712e-45	GE
Zc3h7a	1.22624e-49	0.387192	0.842	0.348	2.50276e-45	GE
Ncdn	1.32846e-49	0.306055	0.409	0.095	2.71139e-45	GE
Cxcl14	1.76488e-49	0.470807	0.73	0.263	3.60212e-45	GE
Brwd1	2.18764e-49	0.453851	0.786	0.311	4.46497e-45	GE
Lcmt1	2.26388e-49	0.437445	0.753	0.288	4.62058e-45	GE
Eif4g1	3.22886e-49	0.522561	0.921	0.548	6.5901e-45	GE
Sypl	5.01245e-49	0.450595	0.86	0.401	1.02304e-44	GE
Ndufa11	7.43064e-49	0.520814	0.967	0.618	1.51659e-44	GE
Pim3	7.46425e-49	0.568386	0.893	0.475	1.52345e-44	GE
Tubb4b	9.18e-49	0.541962	0.926	0.533	1.87364e-44	GE
Ufl1	1.03643e-48	0.353664	0.763	0.277	2.11535e-44	GE
Slc17a5	1.7157e-48	0.276838	0.553	0.157	3.50174e-44	GE
Hras	1.79304e-48	0.421986	0.819	0.358	3.6596e-44	GE
Txndc16	2.3831e-48	0.265047	0.572	0.163	4.86391e-44	GE
Ndufb8	2.68315e-48	0.526235	0.958	0.717	5.47632e-44	GE
Mettl7a1	3.44065e-48	0.302689	0.563	0.167	7.02237e-44	GE
Psmd3	3.69003e-48	0.43618	0.805	0.358	7.53134e-44	GE
Creb3l2	4.43258e-48	0.428218	0.809	0.351	9.04689e-44	GE
Hist1h1c	4.71104e-48	0.390892	0.665	0.226	9.61522e-44	GE
Tm9sf2	4.84238e-48	0.412158	0.884	0.44	9.8833e-44	GE
Cpeb4	6.05734e-48	0.447706	0.814	0.343	1.2363e-43	GE
Asf1a	7.25196e-48	0.385595	0.726	0.278	1.48012e-43	GE
Tmem218	1.62996e-47	0.250049	0.512	0.14	3.32675e-43	GE
Ccdc186	1.7571e-47	0.506851	0.781	0.362	3.58623e-43	GE
Tsg101	1.9554e-47	0.325179	0.805	0.321	3.99097e-43	GE
Cpd	2.06233e-47	0.485006	0.851	0.411	4.20922e-43	GE
Fbxl3	2.19519e-47	0.407446	0.758	0.301	4.48038e-43	GE
Tmed7	3.45046e-47	0.405022	0.874	0.414	7.0424e-43	GE
Sat1	4.2971e-47	0.742565	0.967	0.724	8.77039e-43	GE
Mea1	7.44926e-47	0.321593	0.73	0.269	1.52039e-42	GE
Vps53	8.09753e-47	0.28516	0.623	0.2	1.65271e-42	GE
Atp6v1e1	9.41773e-47	0.44717	0.907	0.478	1.92216e-42	GE
Itgav	1.19822e-46	0.38223	0.763	0.302	2.44557e-42	GE
Ndufa1	1.37761e-46	0.43315	0.93	0.564	2.8117e-42	GE
Ccdc107	2.29709e-46	0.322243	0.735	0.269	4.68835e-42	GE
Taok3	2.74253e-46	0.351639	0.805	0.325	5.59751e-42	GE
Ufm1	2.81585e-46	0.392559	0.847	0.373	5.74714e-42	GE
Sdcbp	3.59552e-46	0.535353	0.977	0.725	7.33845e-42	GE
Krtcap2	4.46218e-46	0.486611	0.972	0.813	9.10731e-42	GE
Sec61g	4.77063e-46	0.449214	0.995	0.881	9.73686e-42	GE
Lman2	5.63807e-46	0.440396	0.907	0.482	1.15073e-41	GE
Egln1	8.07722e-46	0.378168	0.767	0.305	1.64856e-41	GE
Plscr2	9.62318e-46	0.282619	0.381	0.086	1.96409e-41	GE
Jade1	1.73954e-45	0.28959	0.651	0.219	3.55041e-41	GE
Dnajc10	2.05878e-45	0.540713	0.837	0.418	4.20197e-41	GE
Ssr1	4.42954e-45	0.47953	0.926	0.564	9.0407e-41	GE
Ergic2	1.054e-44	0.379921	0.884	0.411	2.15122e-40	GE
Tcn2	1.66019e-44	0.367643	0.814	0.344	3.38845e-40	GE
Srp14	1.82506e-44	0.43337	0.977	0.773	3.72494e-40	GE
Ccdc25	2.39482e-44	0.302747	0.605	0.195	4.88783e-40	GE
Scfd1	2.51e-44	0.343708	0.767	0.3	5.12291e-40	GE
Serpina3n	2.9855e-44	0.588603	0.609	0.215	6.09341e-40	GE
Ndufa4	3.76672e-44	0.428266	0.986	0.852	7.68787e-40	GE
Larp4b	4.53548e-44	0.379534	0.833	0.371	9.25692e-40	GE
Saraf	5.3616e-44	0.462923	0.898	0.567	1.0943e-39	GE
Nipa2	5.52389e-44	0.303194	0.679	0.241	1.12743e-39	GE
Iah1	7.08494e-44	0.439999	0.809	0.383	1.44604e-39	GE
Lbp	1.29452e-43	0.313715	0.684	0.242	2.64211e-39	GE
Grpel1	1.29634e-43	0.409267	0.851	0.423	2.64583e-39	GE
Atp6v1f	1.57923e-43	0.44643	0.963	0.692	3.22321e-39	GE
Rassf1	2.27632e-43	0.404792	0.856	0.407	4.64596e-39	GE
Tgfbi	3.03243e-43	0.523209	0.684	0.265	6.1892e-39	GE
Nars	4.0995e-43	0.413246	0.809	0.386	8.36709e-39	GE
Jtb	4.11731e-43	0.41313	0.87	0.441	8.40344e-39	GE
Tgm2	5.00255e-43	0.561083	0.814	0.379	1.02102e-38	GE
Mlec	7.35964e-43	0.414019	0.893	0.459	1.5021e-38	GE
Ndfip2	9.09075e-43	0.322422	0.767	0.319	1.85542e-38	GE
Uap1	1.01666e-42	0.263074	0.67	0.236	2.07499e-38	GE
Ophn1	1.16955e-42	0.290808	0.633	0.217	2.38705e-38	GE
Emd	1.21548e-42	0.388058	0.758	0.323	2.4808e-38	GE
Rint1	2.36691e-42	0.280141	0.493	0.143	4.83087e-38	GE
Atp2a2	2.65329e-42	0.545268	0.93	0.636	5.41536e-38	GE
Suclg2	2.81872e-42	0.297341	0.735	0.282	5.75301e-38	GE
Mrps34	3.42759e-42	0.325089	0.74	0.308	6.99571e-38	GE
Mgat2	3.48558e-42	0.424187	0.814	0.415	7.11407e-38	GE
Ciapin1	4.37436e-42	0.268964	0.656	0.228	8.92807e-38	GE
Emc6	4.58559e-42	0.330804	0.795	0.344	9.35919e-38	GE
Zfp704	5.77217e-42	0.369804	0.702	0.279	1.1781e-37	GE
Runx1	6.20226e-42	0.421313	0.735	0.294	1.26588e-37	GE
Trip11	6.20735e-42	0.431547	0.86	0.438	1.26692e-37	GE
Clint1	1.75345e-41	0.37648	0.902	0.492	3.57879e-37	GE
Cltb	2.15253e-41	0.302131	0.679	0.254	4.3933e-37	GE
Cks1b	2.29064e-41	0.374362	0.702	0.289	4.67519e-37	GE
Vps13c	2.48143e-41	0.385874	0.674	0.269	5.0646e-37	GE
Suco	2.97282e-41	0.297374	0.763	0.311	6.06753e-37	GE
2510002D24Rik	3.06526e-41	0.29215	0.549	0.177	6.2562e-37	GE
Basp1	3.55496e-41	0.431805	0.656	0.251	7.25568e-37	GE
Ssu72	4.24613e-41	0.367158	0.898	0.464	8.66635e-37	GE
Ddx24	5.07843e-41	0.449081	0.935	0.616	1.03651e-36	GE
Gng5	5.17899e-41	0.398368	0.991	0.899	1.05703e-36	GE
Atp5g1	5.40999e-41	0.413264	0.981	0.806	1.10418e-36	GE
Uqcr11	6.25824e-41	0.433026	0.967	0.76	1.27731e-36	GE
Hdlbp	1.25277e-40	0.520163	0.949	0.71	2.55691e-36	GE
Pkp4	1.53789e-40	0.26475	0.586	0.192	3.13884e-36	GE
Tssc4	1.63972e-40	0.302322	0.674	0.256	3.34667e-36	GE
Cox8a	1.83962e-40	0.378735	1	0.936	3.75466e-36	GE
Sec24d	2.52069e-40	0.316282	0.74	0.295	5.14474e-36	GE
Crls1	3.01081e-40	0.295359	0.6	0.204	6.14505e-36	GE
Unc50	3.0221e-40	0.329446	0.753	0.318	6.1681e-36	GE
Ccdc6	4.11395e-40	0.26373	0.647	0.233	8.39657e-36	GE
Lima1	4.54329e-40	0.484382	0.944	0.571	9.27284e-36	GE
Lap3	4.63552e-40	0.406951	0.8	0.394	9.46109e-36	GE
Erlec1	7.13649e-40	0.376898	0.837	0.405	1.45656e-35	GE
Vegfa	8.94289e-40	0.420212	0.823	0.391	1.82524e-35	GE
Copz1	9.64537e-40	0.275854	0.786	0.328	1.96862e-35	GE
Gbf1	1.00127e-39	0.26159	0.688	0.26	2.04359e-35	GE
Ap2m1	1.01297e-39	0.4301	0.912	0.565	2.06747e-35	GE
Eif4h	1.09646e-39	0.427635	0.94	0.562	2.23787e-35	GE
Plpbp	1.9637e-39	0.313435	0.684	0.258	4.0079e-35	GE
Txnrd1	2.26036e-39	0.318507	0.828	0.374	4.6134e-35	GE
Arl6ip1	2.27788e-39	0.413113	0.949	0.58	4.64916e-35	GE
Bsg	2.40522e-39	0.415332	0.995	0.828	4.90905e-35	GE
Bcap31	2.74524e-39	0.416636	0.912	0.594	5.60303e-35	GE
Igf1r	3.54724e-39	0.417436	0.874	0.454	7.23992e-35	GE
Sh3pxd2b	4.59924e-39	0.264499	0.693	0.26	9.38706e-35	GE
Rwdd4a	5.02567e-39	0.295009	0.623	0.228	1.02574e-34	GE
Nfib	6.57838e-39	0.268147	0.907	0.385	1.34265e-34	GE
Sdf2	6.5974e-39	0.406794	0.921	0.574	1.34653e-34	GE
2021-03-06	6.96515e-39	0.260213	0.628	0.22	1.42159e-34	GE
Cdk2ap2	7.20452e-39	0.261299	0.828	0.409	1.47044e-34	GE
Snd1	1.02505e-38	0.331209	0.73	0.318	2.09212e-34	GE
Atp6v0e	1.16191e-38	0.420836	0.953	0.762	2.37146e-34	GE
Tnks2	1.24531e-38	0.414168	0.898	0.483	2.54167e-34	GE
Slc25a11	1.28033e-38	0.341418	0.795	0.372	2.61316e-34	GE
Ubxn4	1.31478e-38	0.467231	0.926	0.617	2.68346e-34	GE
Nectin2	1.89889e-38	0.287682	0.656	0.243	3.87564e-34	GE
Glo1	2.10441e-38	0.523431	0.916	0.632	4.29511e-34	GE
Fbxo22	2.16723e-38	0.293192	0.637	0.236	4.42331e-34	GE
Slc30a5	3.79912e-38	0.272084	0.595	0.209	7.754e-34	GE
Glrx5	4.8253e-38	0.40989	0.842	0.445	9.84844e-34	GE
Actg1	5.00658e-38	0.445062	0.995	0.967	1.02184e-33	GE
Tmed2	6.86226e-38	0.450198	0.972	0.777	1.40059e-33	GE
Romo1	8.29815e-38	0.401212	0.94	0.609	1.69365e-33	GE
Ndufa7	9.50157e-38	0.423569	0.967	0.779	1.93927e-33	GE
Ctr9	1.12424e-37	0.407527	0.763	0.363	2.29458e-33	GE
Mrps18a	1.5446e-37	0.341518	0.86	0.422	3.15252e-33	GE
S100a1	1.96356e-37	0.401326	0.893	0.471	4.00762e-33	GE
Rabac1	2.14553e-37	0.427584	0.916	0.645	4.37902e-33	GE
Casd1	2.24821e-37	0.27346	0.595	0.209	4.58859e-33	GE
Dap	2.62688e-37	0.465801	0.93	0.575	5.36146e-33	GE
Derl2	2.8851e-37	0.30388	0.698	0.293	5.88849e-33	GE
Nop10	3.27043e-37	0.412768	0.953	0.682	6.67494e-33	GE
Arfgef1	4.21932e-37	0.317497	0.795	0.36	8.61163e-33	GE
Mrpl57	5.15168e-37	0.347032	0.828	0.396	1.05146e-32	GE
Errfi1	5.48856e-37	0.620342	0.949	0.633	1.12022e-32	GE
Elovl5	8.5498e-37	0.256158	0.633	0.233	1.74501e-32	GE
Ndufb11	1.05754e-36	0.365732	0.986	0.813	2.15845e-32	GE
Tma7	3.36517e-36	0.381823	0.963	0.775	6.86831e-32	GE
Higd1a	4.34429e-36	0.332461	0.842	0.415	8.8667e-32	GE
Gm16286	5.85165e-36	0.379838	0.888	0.479	1.19432e-31	GE
Higd2a	6.68583e-36	0.364393	0.879	0.503	1.36458e-31	GE
2410015M20Rik	7.18282e-36	0.403064	0.94	0.669	1.46601e-31	GE
Jagn1	1.03321e-35	0.25091	0.623	0.232	2.10878e-31	GE
Vamp7	1.0847e-35	0.313771	0.642	0.264	2.21388e-31	GE
Lrrc59	1.36582e-35	0.335994	0.758	0.344	2.78763e-31	GE
Etnk1	2.10291e-35	0.412318	0.786	0.388	4.29204e-31	GE
Lars	2.73894e-35	0.313317	0.781	0.35	5.59017e-31	GE
Pdcd4	3.07732e-35	0.381073	0.893	0.522	6.2808e-31	GE
Slc5a3	3.98161e-35	0.425241	0.726	0.336	8.12646e-31	GE
Slc35f5	4.57778e-35	0.25021	0.563	0.201	9.34325e-31	GE
Arhgap5	4.59363e-35	0.369987	0.865	0.463	9.3756e-31	GE
Rnf10	5.05752e-35	0.374336	0.865	0.49	1.03224e-30	GE
Ldha	5.33961e-35	0.460177	0.953	0.749	1.08981e-30	GE
Edf1	5.95035e-35	0.420434	0.949	0.738	1.21447e-30	GE
Stat3	7.31072e-35	0.381755	0.949	0.646	1.49212e-30	GE
Bcl9	1.38891e-34	0.252891	0.493	0.163	2.83476e-30	GE
Sec63	1.44448e-34	0.395726	0.851	0.481	2.94819e-30	GE
Emx2	1.53745e-34	0.337146	0.707	0.3	3.13794e-30	GE
Vcp	2.06346e-34	0.394365	0.916	0.641	4.21152e-30	GE
Cox17	2.36121e-34	0.329876	0.856	0.438	4.81922e-30	GE
Psmb6	2.87274e-34	0.385509	0.958	0.656	5.86325e-30	GE
Acbd5	4.32854e-34	0.254938	0.74	0.316	8.83456e-30	GE
Rnaset2a	6.75839e-34	0.312917	0.823	0.411	1.37939e-29	GE
Gadd45g	6.94961e-34	0.508964	0.926	0.563	1.41842e-29	GE
Txnl1	7.07205e-34	0.368671	0.921	0.574	1.4434e-29	GE
Dctn3	7.82485e-34	0.345565	0.907	0.53	1.59705e-29	GE
Pdrg1	1.28575e-33	0.272074	0.665	0.266	2.62421e-29	GE
Hspb8	1.38247e-33	0.343557	0.795	0.39	2.82161e-29	GE
Mrpl51	1.81098e-33	0.309915	0.833	0.42	3.69621e-29	GE
Atp13a3	3.62325e-33	0.358207	0.772	0.356	7.39506e-29	GE
Immt	4.51299e-33	0.31624	0.819	0.403	9.21101e-29	GE
Mia2	4.59147e-33	0.337043	0.87	0.483	9.3712e-29	GE
Pin1	4.64689e-33	0.295654	0.795	0.373	9.48431e-29	GE
Far1	4.66112e-33	0.345391	0.781	0.378	9.51335e-29	GE
Atp6v0b	4.93831e-33	0.322863	0.949	0.669	1.00791e-28	GE
Ufc1	6.53801e-33	0.37085	0.865	0.514	1.33441e-28	GE
Gabarapl2	8.18724e-33	0.339734	0.902	0.591	1.67102e-28	GE
Uqcrfs1	9.20681e-33	0.378771	0.888	0.551	1.87911e-28	GE
Cebpd	9.89316e-33	0.55561	0.93	0.617	2.01919e-28	GE
Larp1	1.57506e-32	0.256215	0.781	0.339	3.21469e-28	GE
Usmg5	1.75294e-32	0.332917	0.916	0.567	3.57775e-28	GE
Sar1b	2.37721e-32	0.279863	0.795	0.399	4.85188e-28	GE
Oser1	2.73911e-32	0.252535	0.642	0.26	5.59052e-28	GE
Slc25a36	2.87307e-32	0.390494	0.777	0.38	5.86393e-28	GE
Fndc3b	3.37328e-32	0.410556	0.884	0.526	6.88486e-28	GE
Ythdc1	4.04868e-32	0.425498	0.907	0.557	8.26336e-28	GE
Gstp1	5.4299e-32	0.313443	0.879	0.509	1.10824e-27	GE
Axin2	6.53423e-32	0.275723	0.544	0.2	1.33364e-27	GE
N4bp2	6.75548e-32	0.260714	0.633	0.256	1.37879e-27	GE
Ctnna1	7.23116e-32	0.340028	0.865	0.457	1.47588e-27	GE
Sod2	8.51006e-32	0.289071	0.879	0.471	1.7369e-27	GE
Cdkn2aip	1.04732e-31	0.276485	0.688	0.28	2.13759e-27	GE
Ppfia1	1.60996e-31	0.254856	0.609	0.235	3.28592e-27	GE
Prkcsh	1.72163e-31	0.329629	0.86	0.464	3.51384e-27	GE
Ctnnd1	2.39052e-31	0.267238	0.684	0.291	4.87905e-27	GE
Sdhd	2.79638e-31	0.322397	0.777	0.375	5.70742e-27	GE
Jkamp	3.57836e-31	0.278626	0.73	0.331	7.30342e-27	GE
Eif3a	3.69694e-31	0.400442	0.967	0.769	7.54546e-27	GE
Cyr61	4.41181e-31	0.558966	0.921	0.603	9.0045e-27	GE
Zmpste24	5.07411e-31	0.257056	0.726	0.315	1.03563e-26	GE
2810474O19Rik	5.78949e-31	0.418985	0.777	0.414	1.18163e-26	GE
Asph	8.17556e-31	0.307385	0.74	0.328	1.66863e-26	GE
Chpt1	1.01093e-30	0.274591	0.735	0.327	2.06331e-26	GE
Srp19	1.30608e-30	0.371997	0.912	0.588	2.66571e-26	GE
Rab5a	1.31172e-30	0.267761	0.819	0.383	2.67723e-26	GE
Heca	1.34904e-30	0.332359	0.702	0.319	2.75339e-26	GE
Ssr3	1.40314e-30	0.411812	0.949	0.708	2.8638e-26	GE
Emc4	1.48909e-30	0.268023	0.702	0.312	3.03923e-26	GE
Ywhaq	1.57413e-30	0.363803	0.94	0.683	3.2128e-26	GE
Chmp5	4.75953e-30	0.308193	0.893	0.531	9.71421e-26	GE
Nrd1	9.87197e-30	0.380884	0.767	0.397	2.01487e-25	GE
Glmp	1.06004e-29	0.307402	0.828	0.45	2.16354e-25	GE
Foxp1	1.23393e-29	0.366294	0.93	0.597	2.51844e-25	GE
Mvp	1.32859e-29	0.262117	0.6	0.249	2.71166e-25	GE
Suclg1	1.66762e-29	0.280172	0.847	0.454	3.40362e-25	GE
Emc7	2.31614e-29	0.290468	0.865	0.484	4.72724e-25	GE
Rnh1	3.57166e-29	0.346764	0.879	0.526	7.28976e-25	GE
Kmt5a	4.54794e-29	0.273708	0.744	0.355	9.28234e-25	GE
Polr2i	4.71124e-29	0.319799	0.805	0.438	9.61564e-25	GE
Tead1	5.82013e-29	0.308448	0.744	0.349	1.18789e-24	GE
Tgoln1	9.03514e-29	0.351813	0.893	0.584	1.84407e-24	GE
Chmp2a	9.51532e-29	0.345348	0.916	0.607	1.94208e-24	GE
Fam168a	1.10359e-28	0.267042	0.688	0.305	2.25244e-24	GE
Ranbp2	1.54795e-28	0.447133	0.86	0.52	3.15938e-24	GE
Ldhb	1.73938e-28	0.353578	0.772	0.404	3.55008e-24	GE
Ythdf1	2.75197e-28	0.262488	0.688	0.318	5.61678e-24	GE
Atp5b	2.85431e-28	0.311982	0.986	0.84	5.82564e-24	GE
Eif1a	3.20682e-28	0.320662	0.902	0.537	6.54512e-24	GE
Polr2h	3.34191e-28	0.300723	0.702	0.335	6.82085e-24	GE
Anapc13	4.15988e-28	0.316423	0.847	0.473	8.49031e-24	GE
Sdf4	4.98589e-28	0.312032	0.874	0.524	1.01762e-23	GE
Imp3	5.50981e-28	0.35347	0.944	0.635	1.12455e-23	GE
Zfp771	5.51466e-28	0.336168	0.73	0.358	1.12554e-23	GE
Srrm1	6.78825e-28	0.351196	0.916	0.634	1.38548e-23	GE
Ociad1	7.38535e-28	0.261046	0.823	0.449	1.50735e-23	GE
Gabarap	7.43265e-28	0.300597	0.986	0.905	1.517e-23	GE
Rtn4	1.29575e-27	0.39989	0.921	0.681	2.64464e-23	GE
Zcchc7	1.417e-27	0.294342	0.791	0.406	2.8921e-23	GE
Canx	1.51421e-27	0.381111	0.953	0.738	3.0905e-23	GE
Arih1	1.65427e-27	0.382275	0.833	0.497	3.37637e-23	GE
Rps27l	1.79306e-27	0.340927	0.967	0.812	3.65963e-23	GE
Arl1	2.06697e-27	0.336982	0.884	0.571	4.21869e-23	GE
Ganab	2.20376e-27	0.265802	0.716	0.347	4.49788e-23	GE
Atp5g3	2.22869e-27	0.349656	0.93	0.696	4.54875e-23	GE
Ifitm1	2.47713e-27	1.10049	0.893	0.619	5.05583e-23	GE
Lasp1	2.68568e-27	0.262177	0.707	0.34	5.48147e-23	GE
Cox7a2	2.94511e-27	0.312677	0.967	0.834	6.01098e-23	GE
Tbc1d15	3.01205e-27	0.269586	0.716	0.356	6.1476e-23	GE
Pgrmc2	3.39485e-27	0.265934	0.758	0.368	6.92889e-23	GE
Zfand6	8.80998e-27	0.296826	0.809	0.458	1.79812e-22	GE
Srsf5	1.22006e-26	0.344139	0.953	0.778	2.49014e-22	GE
Stx5a	1.42859e-26	0.286743	0.777	0.415	2.91575e-22	GE
Cox7b	1.47652e-26	0.353655	0.967	0.777	3.01358e-22	GE
Trappc6b	2.21979e-26	0.264972	0.8	0.44	4.53058e-22	GE
Wipi1	2.38581e-26	0.260717	0.707	0.334	4.86944e-22	GE
Wapl	2.75735e-26	0.266185	0.851	0.482	5.62775e-22	GE
Tm2d2	3.78708e-26	0.265949	0.833	0.459	7.72943e-22	GE
Rb1cc1	5.18027e-26	0.289205	0.837	0.454	1.05729e-21	GE
Ccdc47	7.51233e-26	0.27497	0.777	0.41	1.53327e-21	GE
Nbeal1	8.06677e-26	0.273177	0.767	0.387	1.64643e-21	GE
Baiap2	1.2412e-25	0.281275	0.619	0.279	2.53329e-21	GE
Adm	1.25065e-25	0.490521	0.702	0.378	2.55257e-21	GE
Stt3b	1.36559e-25	0.276084	0.809	0.428	2.78718e-21	GE
Fndc3a	2.39307e-25	0.280783	0.874	0.5	4.88425e-21	GE
Gsto1	3.24069e-25	0.269829	0.712	0.34	6.61424e-21	GE
Lamtor2	1.30182e-24	0.313328	0.898	0.636	2.65701e-20	GE
Rrbp1	1.48153e-24	0.364898	0.986	0.822	3.02381e-20	GE
Uqcr10	1.66127e-24	0.313295	0.953	0.739	3.39066e-20	GE
Fbxo32	4.11732e-24	0.255372	0.605	0.265	8.40345e-20	GE
Mbnl2	4.68628e-24	0.330747	0.953	0.696	9.5647e-20	GE
Ndufb2	5.80198e-24	0.26973	0.893	0.563	1.18418e-19	GE
Nrip1	6.52349e-24	0.380436	0.837	0.522	1.33144e-19	GE
Ndufa3	7.65229e-24	0.266823	0.888	0.566	1.56183e-19	GE
Aldh7a1	8.50415e-24	0.306075	0.74	0.388	1.7357e-19	GE
Swi5	1.68291e-23	0.282593	0.972	0.751	3.43483e-19	GE
Tmem205	2.85275e-23	0.259441	0.73	0.376	5.82246e-19	GE
Srrm2	3.05871e-23	0.282723	0.991	0.846	6.24282e-19	GE
Pfdn2	3.35801e-23	0.294789	0.907	0.585	6.85371e-19	GE
Uqcrb	3.58138e-23	0.290694	0.949	0.771	7.3096e-19	GE
Ubn2	6.23342e-23	0.253268	0.823	0.443	1.27224e-18	GE
Timm13	8.80356e-23	0.274563	0.944	0.662	1.79681e-18	GE
Gem	1.22111e-22	0.417368	0.805	0.497	2.49229e-18	GE
Zfp91	1.89287e-22	0.261539	0.916	0.597	3.86335e-18	GE
Atp5o.1	1.91725e-22	0.29167	0.944	0.741	3.9131e-18	GE
Mpc1	2.00724e-22	0.284569	0.856	0.553	4.09679e-18	GE
Ddrgk1	2.09021e-22	0.277771	0.833	0.511	4.26612e-18	GE
Larp4	2.29045e-22	0.266511	0.833	0.489	4.67481e-18	GE
Cox5a	3.33489e-22	0.262003	0.963	0.798	6.80652e-18	GE
Atp5h	3.87345e-22	0.250755	0.986	0.903	7.90572e-18	GE
Ndufb9	4.67705e-22	0.258089	0.963	0.787	9.54585e-18	GE
Pnrc1	4.79968e-22	0.350287	0.986	0.864	9.79614e-18	GE
Ost4	6.19728e-22	0.285206	0.953	0.766	1.26486e-17	GE
Csrp1	6.53093e-22	0.250142	0.874	0.533	1.33296e-17	GE
Vdac2	6.65969e-22	0.306945	0.898	0.682	1.35924e-17	GE
Atp5j2	9.05639e-22	0.304641	0.963	0.841	1.84841e-17	GE
Calm2	9.19214e-22	0.330631	0.963	0.869	1.87611e-17	GE
Abracl	1.6518e-21	0.285414	0.921	0.693	3.37132e-17	GE
Elob	2.30415e-21	0.263069	0.981	0.858	4.70277e-17	GE
[truncated: 8,197 more rows]
