# Supplementary material for: Cell–Cell Communication at the Embryo Implantation Site of Mouse Uterus Revealed by Single-Cell Analysis
Source: Int J Mol Sci. 2021 May 13;22(10):5177. doi: 10.3390/ijms22105177 (PMC8153605; doi:10.3390/ijms22105177)
Supplement: Supplementary file 1 [file ijms-22-05177-s001.zip › Table-S2.xls]

## Sheet: Table-S2
Supplementary Table 2. The complete list of differentially expressed genes in IS compared to IIS for all cell types (logFC > 0.25 and P < 0.05).
gene_symbo	p_val	avg_logFC	pct.1	pct.2	p_val_adj	cell_type	expression
Atf3	9.22282e-14	-2.23362	0.896	0.295	1.88238e-09	LE	DN
Nr4a1	1.74192e-13	-1.52816	0.881	0.227	3.55525e-09	LE	DN
Zfp36l1	1.67258e-12	-1.32819	0.94	0.432	3.41374e-08	LE	DN
Sfn	3.27931e-12	-1.53567	0.851	0.182	6.69308e-08	LE	DN
Egr1	1.20823e-11	-1.37656	0.881	0.341	2.466e-07	LE	DN
Nr4a2	1.64877e-11	-1.39999	0.791	0.114	3.36513e-07	LE	DN
Ier3	1.6597e-11	-1.43306	0.94	0.75	3.38744e-07	LE	DN
Fosb	1.91192e-11	-1.32585	0.91	0.614	3.90222e-07	LE	DN
Zfp36	2.02333e-11	-1.09465	0.896	0.386	4.12962e-07	LE	DN
Rcan1	1.11149e-10	-1.43044	0.851	0.25	2.26856e-06	LE	DN
Nfkbia	1.64885e-10	-1.06492	0.955	0.614	3.36531e-06	LE	DN
Dusp1	1.67337e-10	-1.31786	0.866	0.318	3.41535e-06	LE	DN
Ubc	1.75582e-10	-0.919818	1	0.955	3.58363e-06	LE	DN
Krt19	1.95499e-10	-1.19698	0.642	0.023	3.99014e-06	LE	DN
Krt8	6.22648e-10	-0.880867	1	0.773	1.27082e-05	LE	DN
Elf3	6.53132e-10	-0.916812	0.851	0.182	1.33304e-05	LE	DN
Junb	7.63568e-10	-1.18593	0.94	0.773	1.55844e-05	LE	DN
Csrnp1	1.31743e-09	-0.67659	0.716	0.136	2.68886e-05	LE	DN
Pim1	2.21719e-09	-0.877563	0.806	0.273	4.52528e-05	LE	DN
Ezr	4.06219e-09	-0.644599	0.97	0.886	8.29093e-05	LE	DN
Neat1	5.46078e-09	-1.32298	0.94	0.773	0.000111455	LE	DN
Cldn4	7.35991e-09	-0.804413	0.955	0.477	0.000150216	LE	DN
Adi1	8.16815e-09	0.895623	0.836	0.955	0.000166712	LE	UP
Klf2	1.05504e-08	-0.962069	0.716	0.136	0.000215333	LE	DN
Klf6	1.27659e-08	-1.22207	0.896	0.682	0.000260552	LE	DN
Irf1	1.27912e-08	-0.701386	0.672	0.091	0.000261068	LE	DN
Socs3	1.32722e-08	-0.895898	0.881	0.318	0.000270886	LE	DN
Fos	1.46154e-08	-1.07782	0.91	0.705	0.0002983	LE	DN
Egr3	1.63695e-08	-0.863675	0.672	0.136	0.000334102	LE	DN
Rasd1	1.91633e-08	-0.722078	0.552	0.023	0.000391124	LE	DN
Tiparp	2.52875e-08	-0.799851	0.806	0.205	0.000516119	LE	DN
Hbegf	3.51385e-08	-1.19734	0.866	0.455	0.000717177	LE	DN
Hes1	4.36638e-08	-0.839205	0.821	0.273	0.000891179	LE	DN
Dnajb1	4.61048e-08	-1.11243	0.806	0.364	0.000940999	LE	DN
Klf4	5.07175e-08	-0.908449	0.896	0.568	0.00103514	LE	DN
Nr4a3	5.37015e-08	-0.711234	0.627	0.091	0.00109605	LE	DN
mt-Nd3	5.95603e-08	-0.649908	0.97	0.773	0.00121563	LE	DN
Adm	6.72551e-08	-0.984137	0.687	0.136	0.00137268	LE	DN
Emp1	7.28967e-08	-0.797953	0.791	0.25	0.00148782	LE	DN
Plat	7.95274e-08	-0.688314	0.522	0.023	0.00162315	LE	DN
Plk3	9.3204e-08	-0.508529	0.672	0.159	0.00190229	LE	DN
Tob1	1.0822e-07	-0.581034	0.836	0.295	0.00220878	LE	DN
Spty2d1	1.2403e-07	-0.417179	0.776	0.227	0.00253145	LE	DN
Mt1	1.34627e-07	-0.900945	1	0.864	0.00274774	LE	DN
Noct	1.58965e-07	-0.513489	0.701	0.159	0.00324448	LE	DN
Sik1	1.66956e-07	-0.459277	0.716	0.182	0.00340758	LE	DN
Mt2	1.96277e-07	-0.740083	0.94	0.636	0.00400601	LE	DN
Sh3bp4	3.03749e-07	-0.252365	0.507	0.023	0.00619952	LE	DN
Bhlhe40	4.45356e-07	-0.37571	0.522	0.045	0.00908972	LE	DN
Nedd9	5.48238e-07	-0.429854	0.761	0.205	0.0111895	LE	DN
Hk2	5.65772e-07	-0.376397	0.746	0.205	0.0115474	LE	DN
Herc4	6.25972e-07	-0.378763	0.672	0.136	0.0127761	LE	DN
Epha2	7.98257e-07	-0.383288	0.552	0.068	0.0162924	LE	DN
Iffo2	9.62662e-07	-0.351898	0.612	0.114	0.0196479	LE	DN
Ppp1r15a	1.12595e-06	-0.802432	0.925	0.682	0.0229806	LE	DN
Ier2	1.20797e-06	-0.789684	0.94	0.682	0.0246547	LE	DN
Fkbp1a	1.39366e-06	0.400284	1	1	0.0284445	LE	UP
Matn4	1.4277e-06	-0.527515	0.627	0.114	0.0291393	LE	DN
Fam71a	1.54096e-06	-0.396235	0.463	0.023	0.0314511	LE	DN
Rnd3	1.60041e-06	-0.556978	0.627	0.136	0.0326644	LE	DN
Fosl1	1.68247e-06	-0.345134	0.507	0.045	0.0343393	LE	DN
Krt18	1.77319e-06	-0.511332	1	0.955	0.0361909	LE	DN
Gem	1.82427e-06	-0.825168	0.687	0.205	0.0372333	LE	DN
Sh3pxd2a	1.83712e-06	-0.392955	0.672	0.159	0.0374957	LE	DN
Icam1	2.08148e-06	-0.875889	0.433	0.023	0.042483	LE	DN
Abca1	2.12326e-06	-0.447847	0.985	0.591	0.0433357	LE	DN
Lmna	2.33549e-06	-0.610467	0.881	0.5	0.0476673	LE	DN
Bcl2l11	2.47207e-06	-0.359332	0.716	0.205	0.0504549	LE	DN
Fmo2	2.68291e-06	-0.500244	0.642	0.136	0.0547582	LE	DN
Trib1	2.6837e-06	-0.575053	0.821	0.386	0.0547743	LE	DN
Pnrc1	3.50235e-06	-0.557101	0.955	0.795	0.0714829	LE	DN
Gdf15	3.83609e-06	-1.13221	0.537	0.091	0.0782947	LE	DN
Dnajb4	4.12107e-06	-0.349502	0.478	0.045	0.084111	LE	DN
Rps15	4.41564e-06	0.315518	1	1	0.0901231	LE	UP
S100a10	4.96494e-06	-0.629984	0.955	0.727	0.101334	LE	DN
Bcar1	5.0026e-06	-0.372882	0.642	0.159	0.102103	LE	DN
Ifrd1	5.20606e-06	-0.503266	0.821	0.341	0.106256	LE	DN
Krt17	5.93022e-06	-1.8959	0.522	0.114	0.121036	LE	DN
Jund	6.13845e-06	-0.594782	0.985	0.932	0.125286	LE	DN
Baiap2	6.6289e-06	-0.453299	0.642	0.159	0.135296	LE	DN
Acod1	7.29131e-06	1.03275	0.478	0.75	0.148816	LE	UP
Cstf3	7.62487e-06	-0.675994	0.806	0.455	0.155624	LE	DN
Rhob	7.90601e-06	-0.520293	0.761	0.273	0.161362	LE	DN
Phlda1	8.29279e-06	-0.881077	0.537	0.114	0.169256	LE	DN
Clptm1l	8.54162e-06	-0.342099	0.821	0.341	0.174334	LE	DN
Cavin1	8.65103e-06	-0.280397	0.507	0.068	0.176567	LE	DN
Zfp703	9.35191e-06	-0.483112	0.701	0.227	0.190872	LE	DN
Cdkn1a	9.40111e-06	-0.357969	0.657	0.182	0.191877	LE	DN
Wsb1	9.40111e-06	-0.349203	0.657	0.182	0.191877	LE	DN
Pmaip1	1.06755e-05	-0.36747	0.701	0.205	0.217887	LE	DN
Csrp1	1.15057e-05	-0.341762	0.761	0.295	0.234831	LE	DN
Chka	1.16328e-05	-0.671779	0.851	0.5	0.237426	LE	DN
Tcim	1.16893e-05	-0.60362	0.821	0.432	0.238578	LE	DN
Gcnt3	1.21893e-05	-0.299631	0.403	0.023	0.248784	LE	DN
Lama3	1.52795e-05	-0.474991	0.896	0.455	0.311854	LE	DN
H2-Q4	1.77526e-05	-0.599297	0.537	0.136	0.362331	LE	DN
Dad1	1.83958e-05	-0.310134	1	0.886	0.375458	LE	DN
Mafk	1.8409e-05	-0.331294	0.537	0.114	0.375728	LE	DN
Hs6st1	1.85873e-05	-0.290874	0.687	0.205	0.379366	LE	DN
Btg2	1.85964e-05	-0.557303	0.955	0.886	0.379553	LE	DN
F3	2.04423e-05	-0.501539	0.97	0.864	0.417226	LE	DN
Jun	2.06779e-05	-0.470576	0.94	0.773	0.422035	LE	DN
Ftl1	2.07839e-05	-0.503144	0.985	0.932	0.424199	LE	DN
Fmc1	2.13034e-05	-0.309345	0.776	0.25	0.434802	LE	DN
Mrpl35	2.2284e-05	-0.309544	0.761	0.25	0.454816	LE	DN
Ahnak	2.25256e-05	-0.606093	0.582	0.159	0.459748	LE	DN
Cbx4	2.28287e-05	-0.367351	0.567	0.136	0.465934	LE	DN
Sumo1	2.33885e-05	-0.395836	0.94	0.568	0.477359	LE	DN
Fxyd3	2.53889e-05	0.508935	0.94	0.955	0.518188	LE	UP
Mrps6	2.54045e-05	0.421492	0.94	0.977	0.518506	LE	UP
Slc2a1	2.56719e-05	-0.479085	0.866	0.5	0.523964	LE	DN
Myadm	2.58808e-05	-0.342707	0.716	0.25	0.528227	LE	DN
Atp5g1	2.79078e-05	0.69717	0.985	0.977	0.569598	LE	UP
Pmp22	2.82193e-05	-0.252647	0.328	0	0.575956	LE	DN
Tssc4	3.11727e-05	-0.314217	0.612	0.159	0.636235	LE	DN
Dhrs4	3.30894e-05	-0.419073	0.97	0.523	0.675354	LE	DN
Maged1	3.51706e-05	-0.257984	0.582	0.159	0.717833	LE	DN
Sqstm1	3.56578e-05	-0.409513	0.746	0.409	0.727776	LE	DN
Midn	4.22961e-05	-0.495756	0.821	0.432	0.863263	LE	DN
Pdlim4	4.25426e-05	-0.406194	0.91	0.5	0.868294	LE	DN
Cldn7	4.30596e-05	-0.384427	1	1	0.878846	LE	DN
Net1	4.4134e-05	-0.338295	0.612	0.159	0.900775	LE	DN
Ovol1	5.14572e-05	-0.330101	0.657	0.227	1	LE	DN
Maff	5.22779e-05	-0.580009	0.716	0.318	1	LE	DN
Pfkfb3	5.41592e-05	-0.288698	0.433	0.068	1	LE	DN
Tnfaip3	5.5511e-05	-0.254039	0.343	0.023	1	LE	DN
Pabpc1	5.55696e-05	-0.374888	0.97	0.864	1	LE	DN
Asrgl1	6.1112e-05	-0.265315	0.552	0.136	1	LE	DN
Crim1	6.23903e-05	0.494083	0.343	0.614	1	LE	UP
Srf	6.38984e-05	-0.330295	0.746	0.318	1	LE	DN
Errfi1	6.70209e-05	-0.681243	0.91	0.568	1	LE	DN
Raly	6.78144e-05	-0.39424	0.985	0.773	1	LE	DN
Zbtb10	6.97199e-05	-0.340091	0.761	0.273	1	LE	DN
Dusp5	7.29128e-05	-0.941856	0.701	0.386	1	LE	DN
Eif4a3	7.34996e-05	-0.33567	0.731	0.318	1	LE	DN
Alas1	7.90351e-05	-0.527765	0.821	0.409	1	LE	DN
Mbnl2	8.0122e-05	-0.279626	0.612	0.182	1	LE	DN
Ubash3b	8.40581e-05	-0.273053	0.657	0.205	1	LE	DN
Mpc2	8.9032e-05	-0.380978	0.985	0.932	1	LE	DN
Slc9a3r1	8.9889e-05	-0.294829	0.672	0.227	1	LE	DN
Actg1	9.0184e-05	-0.281428	1	0.977	1	LE	DN
Pcf11	9.18786e-05	-0.28281	0.716	0.273	1	LE	DN
Creb3l2	0.000124525	-0.269724	0.806	0.341	1	LE	DN
Slc39a6	0.000124883	0.599656	0.836	0.841	1	LE	UP
Anxa1	0.000127478	-0.422996	0.582	0.205	1	LE	DN
Trim13	0.000128942	-0.305995	0.642	0.25	1	LE	DN
Olfm1	0.000158773	-0.34625	1	1	1	LE	DN
Slc25a28	0.000162182	-0.261381	0.567	0.159	1	LE	DN
Tnfrsf23	0.000163009	-0.261366	0.328	0.023	1	LE	DN
Dsp	0.000184359	-0.33124	0.612	0.205	1	LE	DN
Ahsa2	0.000184899	-0.261963	0.657	0.25	1	LE	DN
Manf	0.000192251	-0.495651	0.97	0.909	1	LE	DN
Zfp36l2	0.000223927	-0.340075	0.642	0.273	1	LE	DN
Slc25a25	0.000225475	-0.334193	0.597	0.205	1	LE	DN
Unc50	0.000226764	-0.26167	0.716	0.295	1	LE	DN
Rpl31	0.000232773	0.255982	0.985	0.955	1	LE	UP
Arih1	0.000233757	-0.329439	0.851	0.455	1	LE	DN
Tmem248	0.000252521	-0.27711	0.746	0.295	1	LE	DN
Ifit3b	0.000261806	-0.290325	0.313	0.023	1	LE	DN
Cxcl2	0.000264972	-0.860727	0.343	0.045	1	LE	DN
Ldhb	0.000265099	-0.456405	0.97	0.75	1	LE	DN
Timp3	0.000269652	-0.635941	0.463	0.114	1	LE	DN
Birc3	0.000273598	-0.254712	0.343	0.045	1	LE	DN
Shroom3	0.000283609	-0.265995	0.418	0.091	1	LE	DN
Pla2g4a	0.000315325	-0.313457	0.597	0.205	1	LE	DN
Cxcl1	0.000318984	-0.519823	0.299	0.023	1	LE	DN
1810010H24Rik	0.000324307	0.257999	0.03	0.25	1	LE	UP
Pqlc1	0.000338116	-0.259223	0.642	0.227	1	LE	DN
Cda	0.000345512	0.612446	0.866	0.886	1	LE	UP
Vamp8	0.000345746	0.405511	0.836	0.864	1	LE	UP
Tuba4a	0.000359997	-0.357387	0.896	0.568	1	LE	DN
Tubb2a	0.00037125	-0.309683	0.493	0.136	1	LE	DN
Mbd2	0.000383147	-0.262305	0.687	0.295	1	LE	DN
Spag9	0.000402218	-0.320689	0.657	0.25	1	LE	DN
Tpi1	0.000406147	0.429149	0.94	0.955	1	LE	UP
Wnt7b	0.000406326	0.446989	0.94	0.977	1	LE	UP
Rpl23a	0.000406565	0.279765	1	1	1	LE	UP
Etfb	0.00042753	-0.253285	0.761	0.341	1	LE	DN
Kdm6b	0.000455617	-0.284504	0.687	0.25	1	LE	DN
Kdm5b	0.000482489	-0.309334	0.806	0.477	1	LE	DN
Cyr61	0.000486785	-0.757152	0.746	0.409	1	LE	DN
Klf9	0.0004902	-0.377837	0.776	0.409	1	LE	DN
Tsc22d1	0.000496891	-0.265951	0.896	0.523	1	LE	DN
Nop53	0.00050599	-0.255996	0.881	0.409	1	LE	DN
Cox6c	0.000521426	-0.328222	1	0.932	1	LE	DN
Tagln2	0.00052667	-0.326845	0.896	0.636	1	LE	DN
Txnrd1	0.000532363	-0.256947	0.672	0.273	1	LE	DN
Thbs1	0.000541669	-0.505895	0.284	0.023	1	LE	DN
C2cd4a	0.000550134	0.537794	0.731	0.773	1	LE	UP
Pck1	0.000553456	-0.378956	0.328	0.045	1	LE	DN
Tacstd2	0.000559059	-0.403072	0.821	0.545	1	LE	DN
Kcnk1	0.000581797	-0.383233	1	0.818	1	LE	DN
Hexb	0.000598277	-0.289277	0.97	0.682	1	LE	DN
Rnase1	0.000620728	-0.32367	0.657	0.25	1	LE	DN
Srd5a1	0.000638126	-0.361883	0.851	0.432	1	LE	DN
Sphk1	0.000666192	-0.319435	0.776	0.386	1	LE	DN
Hras	0.000674246	0.390568	0.896	0.864	1	LE	UP
Atf4	0.000678772	-0.33589	0.925	0.659	1	LE	DN
Gadd45b	0.000688431	-0.567902	0.896	0.636	1	LE	DN
Plet1	0.000703003	-0.374734	0.463	0.136	1	LE	DN
Ptgs2	0.000705982	-0.415453	0.448	0.114	1	LE	DN
Slc25a33	0.000734404	-0.291328	0.701	0.273	1	LE	DN
Atp6v0d2	0.000743506	0.304424	0.985	1	1	LE	UP
Ihh	0.000752023	0.997667	0.373	0.568	1	LE	UP
Snx2	0.000811419	-0.334859	0.985	0.636	1	LE	DN
Pla2g7	0.000811927	0.656343	0.403	0.614	1	LE	UP
Atxn7l3b	0.000822918	0.34411	0.91	0.864	1	LE	UP
Tuba1c	0.000860225	-0.328434	0.806	0.545	1	LE	DN
Myl12b	0.000883576	-0.339001	1	0.841	1	LE	DN
5930430L01Rik	0.000886393	0.259313	0.09	0.318	1	LE	UP
Psmb5	0.000923673	0.275152	0.97	0.955	1	LE	UP
Ehd4	0.000973122	-0.368749	0.821	0.545	1	LE	DN
Cbr4	0.00100064	-0.262965	0.627	0.273	1	LE	DN
mt-Co3	0.00105082	-0.270867	1	1	1	LE	DN
Lurap1l	0.00107204	-0.347914	0.642	0.295	1	LE	DN
Rev3l	0.00107726	-0.26553	0.761	0.432	1	LE	DN
Pdia4	0.00110107	-0.420733	0.97	0.682	1	LE	DN
Tmem176b	0.00119369	0.354154	1	0.977	1	LE	UP
Stub1	0.00123398	0.323423	0.866	0.909	1	LE	UP
Elavl1	0.00123511	0.327328	0.776	0.818	1	LE	UP
Sdf2	0.00124426	0.357336	0.896	0.841	1	LE	UP
Rab11fip1	0.0012523	-0.340953	0.791	0.432	1	LE	DN
Gm26802	0.00126468	-0.267385	0.493	0.159	1	LE	DN
Gpcpd1	0.00135318	0.505547	0.746	0.818	1	LE	UP
Dcn	0.00139194	-0.396213	0.478	0.136	1	LE	DN
Fermt1	0.00144521	-0.370156	0.672	0.318	1	LE	DN
Itpkc	0.00148069	-0.38884	0.597	0.227	1	LE	DN
Mppe1	0.00148493	0.492411	0.015	0.182	1	LE	UP
Cfh	0.00154929	0.668965	0.806	0.795	1	LE	UP
Trip10	0.00160588	-0.251254	0.552	0.227	1	LE	DN
Slc5a3	0.00161545	0.66203	0.881	0.864	1	LE	UP
Sypl	0.00163206	-0.269967	0.955	0.614	1	LE	DN
Myl6	0.00163296	0.301073	0.985	1	1	LE	UP
Tmem176a	0.00170165	0.314282	1	1	1	LE	UP
Tob2	0.00172115	-0.276258	0.761	0.364	1	LE	DN
Gjb2	0.00173326	0.996833	0.522	0.659	1	LE	UP
Cks2	0.0017851	-0.25596	0.612	0.227	1	LE	DN
Sec61g	0.00180883	-0.310608	1	0.886	1	LE	DN
Ppl	0.00181446	-0.251593	0.582	0.25	1	LE	DN
Mknk2	0.00185864	-0.260267	0.701	0.341	1	LE	DN
Fbxl5	0.00208416	0.396358	0.731	0.727	1	LE	UP
Mrpl21	0.00208573	0.354444	0.955	0.955	1	LE	UP
Mmp7	0.00210339	-0.333549	0.866	0.568	1	LE	DN
Enpp3	0.00216858	-0.277719	1	0.818	1	LE	DN
Ybx1	0.00230779	0.304035	0.985	1	1	LE	UP
Rheb	0.002419	-0.290343	0.821	0.523	1	LE	DN
Arc	0.00244252	-0.291649	0.239	0.023	1	LE	DN
Gsn	0.00252437	-0.261579	0.985	0.932	1	LE	DN
Hspa5	0.00255017	-0.345068	0.985	1	1	LE	DN
Pnn	0.00257237	0.331004	0.866	0.795	1	LE	UP
Rin2	0.00265028	0.422168	0.821	0.864	1	LE	UP
Trmt6	0.00265146	0.299109	0.313	0.5	1	LE	UP
Rsad2	0.00268643	-0.284898	0.239	0.023	1	LE	DN
Trappc4	0.0027633	0.258144	0.806	0.841	1	LE	UP
Eif3c	0.00303819	0.286494	0.955	0.864	1	LE	UP
Vim	0.00310444	-0.581123	0.388	0.114	1	LE	DN
Herpud1	0.00333147	-0.259835	0.672	0.386	1	LE	DN
Tm4sf1	0.0033326	0.58319	0.881	0.886	1	LE	UP
Napsa	0.00348693	-0.450728	0.716	0.386	1	LE	DN
Mast4	0.00362621	-0.367259	0.94	0.682	1	LE	DN
Ctsd	0.00399361	0.511585	0.985	1	1	LE	UP
Sdf2l1	0.00403656	-0.497038	0.806	0.682	1	LE	DN
Mcl1	0.0040556	-0.316625	0.881	0.75	1	LE	DN
Sbno2	0.00413282	-0.252453	0.821	0.568	1	LE	DN
Ggh	0.00414896	0.414258	0.985	1	1	LE	UP
Tmem222	0.0043107	0.395542	0.403	0.545	1	LE	UP
Scmh1	0.00441903	0.348738	0.731	0.727	1	LE	UP
Serping1	0.00447314	0.308236	0.97	0.909	1	LE	UP
Selenow	0.00447586	0.375683	0.955	1	1	LE	UP
Itgb1	0.00449375	0.413196	0.761	0.727	1	LE	UP
Itga6	0.00460312	-0.305288	0.791	0.455	1	LE	DN
Plk2	0.00460656	-0.278383	0.373	0.114	1	LE	DN
Zfp706	0.00462862	-0.250686	0.985	0.773	1	LE	DN
Cxcl10	0.00500816	-0.626617	0.254	0.045	1	LE	DN
A2ml1	0.00508627	0.453594	0	0.114	1	LE	UP
Senp6	0.00517223	0.283503	0.776	0.841	1	LE	UP
Paip2	0.00518996	0.307377	0.955	0.864	1	LE	UP
Cebpb	0.00519616	-0.429125	0.94	0.932	1	LE	DN
Fkbp4	0.0052008	0.290282	0.97	0.955	1	LE	UP
Hsd11b1	0.00522392	-0.307326	0.478	0.205	1	LE	DN
Hspb1	0.00529758	-0.633565	0.97	0.932	1	LE	DN
8430408G22Rik	0.00532022	0.436156	0.925	0.841	1	LE	UP
Basp1	0.00535295	0.573324	0.881	0.864	1	LE	UP
Tubb4b	0.00548783	-0.274425	0.955	0.864	1	LE	DN
Ptp4a1	0.00549442	0.30976	0.955	0.909	1	LE	UP
Myo6	0.00559927	0.307574	0.97	0.909	1	LE	UP
Mecom	0.00570168	0.441857	0.955	0.909	1	LE	UP
Rbbp7	0.00572459	-0.302313	0.955	0.614	1	LE	DN
Gde1	0.00580312	0.36114	0.433	0.568	1	LE	UP
Prdx5	0.00592164	0.303217	0.97	0.977	1	LE	UP
Nceh1	0.00631909	-0.258504	0.896	0.75	1	LE	DN
Zfp622	0.00635248	-0.251846	0.672	0.364	1	LE	DN
Atxn2l	0.00645212	-0.279405	0.746	0.409	1	LE	DN
Ifit3	0.00658527	-0.385486	0.373	0.136	1	LE	DN
Cnn1	0.00662588	-0.290455	0.284	0.068	1	LE	DN
Rsrp1	0.00680996	0.424011	0.881	0.886	1	LE	UP
Serinc3	0.0069347	-0.251125	0.985	0.727	1	LE	DN
Capzb	0.0076221	0.25474	0.94	0.886	1	LE	UP
H2-Aa	0.00771275	-0.54237	0.149	0	1	LE	DN
Prkaa1	0.00773172	0.292707	0.701	0.727	1	LE	UP
Cyp26a1	0.0077762	0.363098	0.985	1	1	LE	UP
Jak2	0.00793158	-0.258983	0.612	0.295	1	LE	DN
Ttpa	0.00794651	0.354861	0.881	0.795	1	LE	UP
Ctnnb1	0.0079892	-0.299427	0.91	0.659	1	LE	DN
Nfkbiz	0.00808727	-0.317389	0.806	0.545	1	LE	DN
Eif5	0.00820136	0.297172	0.985	0.909	1	LE	UP
Smad5	0.00840393	0.367179	0.343	0.5	1	LE	UP
Golim4	0.00844829	0.317683	0.194	0.364	1	LE	UP
Ccl6	0.00901959	-0.463705	0.269	0.068	1	LE	DN
Comt	0.00911106	0.268672	0.97	0.864	1	LE	UP
Dhrs7	0.00929083	0.298338	0.507	0.636	1	LE	UP
Tsc22d2	0.00933734	-0.279236	0.582	0.295	1	LE	DN
Myo10	0.00954661	0.400617	0.627	0.682	1	LE	UP
Xbp1	0.00977805	0.311156	0.97	0.886	1	LE	UP
Ebp	0.00989771	-0.255936	0.791	0.5	1	LE	DN
Bcl2l1	0.00993863	0.32563	0.612	0.682	1	LE	UP
Prss29	0.010091	0.400342	0.746	0.795	1	LE	UP
Emp2	0.0103638	0.341576	0.672	0.705	1	LE	UP
Ptger2	0.0104747	0.491894	0.657	0.659	1	LE	UP
Arid5b	0.0106666	0.447348	0.985	0.864	1	LE	UP
Sox9	0.010786	-0.317775	0.269	0.068	1	LE	DN
Gm20186	0.0112579	-0.408232	0.313	0.091	1	LE	DN
Fermt2	0.0112732	-0.273905	0.687	0.386	1	LE	DN
Alox12e	0.0113204	-0.456844	0.358	0.136	1	LE	DN
H2-K1	0.0114169	-0.338029	0.985	0.818	1	LE	DN
Prss28	0.0114873	0.332242	0.433	0.523	1	LE	UP
1700020I14Rik	0.011775	0.333671	0.448	0.545	1	LE	UP
Zfp106	0.0121341	0.336625	0.731	0.705	1	LE	UP
Grina	0.0123461	0.533549	0.567	0.614	1	LE	UP
Gda	0.012606	0.308695	0.239	0.432	1	LE	UP
Acaca	0.0128494	0.345695	0.343	0.477	1	LE	UP
Top1	0.0130766	0.367587	0.94	0.864	1	LE	UP
Psip1	0.0134555	0.331576	0.597	0.682	1	LE	UP
Tmem234	0.0137043	0.365637	0.866	0.795	1	LE	UP
Spop	0.0139772	0.265201	0.91	0.886	1	LE	UP
Ptprf	0.0144368	0.289913	0.731	0.773	1	LE	UP
Trim15	0.014581	-0.280011	0.254	0.068	1	LE	DN
R3hdm1	0.015175	0.384391	0.642	0.614	1	LE	UP
Cd14	0.0154113	-0.447068	0.776	0.545	1	LE	DN
Pkp4	0.0156731	0.479047	0.657	0.727	1	LE	UP
Mapk13	0.0157184	0.367093	0.478	0.545	1	LE	UP
Ppp2r2a	0.0160065	0.377943	0.836	0.75	1	LE	UP
Map1lc3b	0.0161516	0.273873	0.955	0.977	1	LE	UP
Igkc	0.0173225	0.273342	0.239	0.386	1	LE	UP
Sh3bgrl3	0.0176656	0.454951	0.955	0.909	1	LE	UP
Mgst1	0.0176796	0.258811	1	0.977	1	LE	UP
H2-Ab1	0.0182841	-0.518273	0.119	0	1	LE	DN
Lif	0.0182841	-0.333926	0.119	0	1	LE	DN
Krt16	0.0182841	-0.321595	0.119	0	1	LE	DN
Flot1	0.018511	0.275846	0.522	0.614	1	LE	UP
Calm2	0.0193298	0.251513	0.985	0.977	1	LE	UP
Bex3	0.0200575	0.356705	0.701	0.614	1	LE	UP
Sgms2	0.0206076	0.4268	0.97	0.932	1	LE	UP
Sec62	0.0213711	-0.295194	0.97	0.773	1	LE	DN
Foxp1	0.0215173	0.424176	0.881	0.773	1	LE	UP
Trib3	0.0215638	0.295689	0.149	0.295	1	LE	UP
Ccnl1	0.0221073	-0.281116	0.881	0.727	1	LE	DN
Echs1	0.0228906	0.356193	0.821	0.727	1	LE	UP
Ifitm6	0.0230243	0.5944	0.701	0.727	1	LE	UP
Cxcl17	0.0239464	0.333141	0.567	0.682	1	LE	UP
Aig1	0.0240485	0.340166	0.627	0.614	1	LE	UP
Btg1	0.0245222	0.265827	0.955	0.932	1	LE	UP
Galnt11	0.0245671	-0.259023	0.791	0.5	1	LE	DN
Zdhhc3	0.0253895	0.257472	0.537	0.591	1	LE	UP
Cisd1	0.0254616	0.332087	0.776	0.773	1	LE	UP
Knop1	0.0270398	0.291618	0.821	0.795	1	LE	UP
Mrpl45	0.0276199	0.283352	0.284	0.409	1	LE	UP
Nrip1	0.028128	-0.258037	0.597	0.341	1	LE	DN
Ddx17	0.0282746	0.396946	0.806	0.75	1	LE	UP
Paox	0.028761	0.367959	0.91	0.864	1	LE	UP
Vtcn1	0.0305421	0.297469	0.896	0.864	1	LE	UP
Man1a2	0.0307626	0.350619	0.821	0.727	1	LE	UP
Swt1	0.0315271	0.356118	0.746	0.727	1	LE	UP
Tpm4	0.0325797	0.281537	0.716	0.75	1	LE	UP
Abraxas2	0.0327647	0.261946	0.269	0.409	1	LE	UP
Rdh10	0.035067	0.594245	0.627	0.614	1	LE	UP
Tspan8	0.035264	-0.286837	0.985	0.75	1	LE	DN
Fam96b	0.0353792	0.326244	0.687	0.659	1	LE	UP
Cacybp	0.0361676	0.277408	0.881	0.727	1	LE	UP
Nudcd3	0.037443	0.255673	0.478	0.545	1	LE	UP
Acpp	0.0399501	0.438877	0.239	0.364	1	LE	UP
Wwp1	0.0405405	0.363718	0.627	0.568	1	LE	UP
Tmsb4x	0.0406132	-0.680309	0.97	0.818	1	LE	DN
Ndufb4	0.040775	0.302734	0.881	0.75	1	LE	UP
Dram1	0.0426134	0.301324	0.836	0.75	1	LE	UP
Wnt5a	0.0429691	0.320601	0.403	0.477	1	LE	UP
Lifr	0.0449983	0.266459	0.97	0.909	1	LE	UP
Cd55	0.0450172	-0.273521	0.925	0.75	1	LE	DN
Gm26917	0.0478297	-0.30496	0.821	0.5	1	LE	DN
Sftpd	0.0492335	0.336913	0.925	0.841	1	LE	UP
Ipmk	0.0499273	0.311395	0.537	0.568	1	LE	UP
Nr4a1	9.33462e-12	-0.954771	0.949	0.641	1.9052e-07	GE	DN
Junb	1.35117e-09	-0.681699	0.989	0.949	2.75775e-05	GE	DN
Ubc	2.41228e-09	-0.499859	0.994	1	4.92346e-05	GE	DN
Srsf5	8.85288e-09	-0.406516	0.977	0.846	0.000180687	GE	DN
Fam129a	1.03076e-08	0.269645	0.068	0.41	0.000210377	GE	UP
Rpl23a	1.19903e-08	0.376434	1	1	0.000244723	GE	UP
2010111I01Rik	2.88209e-08	-0.567516	0.869	0.513	0.000588235	GE	DN
Atf3	1.60144e-07	-0.825315	0.903	0.718	0.00326855	GE	DN
Cyr61	2.21276e-07	-0.735755	0.949	0.795	0.00451625	GE	DN
Nr4a3	2.41568e-07	-0.517634	0.608	0.128	0.00493041	GE	DN
Errfi1	5.00964e-07	-0.639326	0.966	0.872	0.0102247	GE	DN
Fosl2	2.29126e-06	-0.531929	0.903	0.744	0.0467646	GE	DN
Nrip1	2.78881e-06	-0.457656	0.903	0.538	0.0569196	GE	DN
Tiparp	5.73169e-06	-0.533174	0.79	0.487	0.116984	GE	DN
Nr4a2	7.36322e-06	-0.629826	0.807	0.462	0.150283	GE	DN
Dusp5	7.39949e-06	-0.560481	0.648	0.282	0.151024	GE	DN
Jund	8.89628e-06	-0.369747	1	1	0.181573	GE	DN
Fos	1.03524e-05	-0.417094	0.994	0.974	0.211293	GE	DN
Skil	1.03696e-05	-0.447274	0.824	0.487	0.211643	GE	DN
F3	1.1964e-05	-0.535523	0.938	0.821	0.244186	GE	DN
Sik1	1.89888e-05	-0.329428	0.653	0.256	0.387561	GE	DN
mt-Nd3	2.38813e-05	-0.480141	0.96	0.872	0.487418	GE	DN
Krt8	2.46864e-05	-0.344477	0.994	0.949	0.503849	GE	DN
Igkc	2.7767e-05	0.298392	0.165	0.436	0.566724	GE	UP
Hsd17b11	2.77712e-05	-0.352508	0.75	0.333	0.56681	GE	DN
Bhlhe40	2.79183e-05	-0.337504	0.722	0.282	0.569812	GE	DN
Rab11fip1	2.85761e-05	-0.382108	0.807	0.462	0.583237	GE	DN
Adm	2.98106e-05	-0.589109	0.767	0.41	0.608435	GE	DN
Baiap2	3.31149e-05	-0.31092	0.688	0.308	0.675875	GE	DN
Calm1	3.35414e-05	0.355222	0.972	0.974	0.684579	GE	UP
Rabgef1	4.12648e-05	-0.2639	0.506	0.128	0.842214	GE	DN
S100g	4.16696e-05	0.731966	0.722	0.872	0.850477	GE	UP
Csrnp1	4.1828e-05	-0.279309	0.506	0.128	0.85371	GE	DN
Cfl1	4.32071e-05	-0.292453	0.989	0.974	0.881857	GE	DN
Elf3	5.45856e-05	-0.28965	0.761	0.436	1	GE	DN
Gem	6.27724e-05	-0.306799	0.852	0.59	1	GE	DN
Actn1	6.29505e-05	-0.315123	0.989	0.897	1	GE	DN
Midn	6.55701e-05	-0.384115	0.847	0.59	1	GE	DN
Eif4ebp2	6.65699e-05	-0.30848	0.739	0.41	1	GE	DN
Pdcl3	6.72969e-05	-0.375678	0.733	0.385	1	GE	DN
Atf4	7.26516e-05	-0.284562	0.972	0.897	1	GE	DN
Itm2a	7.29433e-05	-0.460322	0.716	0.385	1	GE	DN
Fth1	7.99571e-05	0.416036	1	1	1	GE	UP
Hdac2	8.87741e-05	-0.296795	0.761	0.41	1	GE	DN
Pdp2	0.00010059	-0.341465	0.585	0.256	1	GE	DN
Ier3ip1	0.000101686	0.330385	0.75	0.846	1	GE	UP
Erp29	0.000104845	0.304626	0.989	1	1	GE	UP
Sat1	0.000107297	-0.469229	0.972	0.949	1	GE	DN
Ccnt1	0.000108466	-0.27018	0.636	0.308	1	GE	DN
Krt19	0.000111124	-0.346936	0.449	0.103	1	GE	DN
Sectm1b	0.000123479	-0.495863	0.705	0.41	1	GE	DN
mt-Co3	0.000127764	-0.326439	0.994	1	1	GE	DN
Nsd3	0.000140335	-0.279197	0.847	0.59	1	GE	DN
Pomp	0.000151678	0.267462	0.943	0.974	1	GE	UP
Ssr2	0.000151824	0.313267	0.977	1	1	GE	UP
Atp5g1	0.000156228	0.267811	0.983	0.974	1	GE	UP
Cdc42ep4	0.000156306	-0.251368	0.58	0.231	1	GE	DN
Padi1	0.00017021	-0.458085	0.688	0.359	1	GE	DN
Slc2a1	0.000215302	-0.463772	0.784	0.513	1	GE	DN
Homer1	0.000222684	-0.330752	0.642	0.282	1	GE	DN
Nedd8	0.000238245	0.327396	0.938	0.974	1	GE	UP
Ssr4	0.000257838	0.259123	0.989	0.974	1	GE	UP
Chrd	0.000259668	-0.280984	0.597	0.231	1	GE	DN
Zfp36	0.000265333	-0.316565	0.898	0.744	1	GE	DN
Ets2	0.000293359	-0.309798	0.96	0.744	1	GE	DN
Tceal9	0.000310979	-0.295619	1	0.974	1	GE	DN
Ier2	0.0003244	-0.346054	0.966	0.821	1	GE	DN
Lig3	0.000333447	-0.257009	0.625	0.256	1	GE	DN
Ell2	0.00033769	-0.30337	0.653	0.308	1	GE	DN
Osgin1	0.000338911	-0.300607	0.705	0.385	1	GE	DN
Ier3	0.000343089	-0.352492	1	0.897	1	GE	DN
Ddi2	0.000361715	-0.257718	0.756	0.462	1	GE	DN
Cited4	0.00038405	-0.361015	0.972	0.821	1	GE	DN
Abcc3	0.00054251	-0.433166	0.824	0.564	1	GE	DN
Lncpint	0.000638685	-0.26789	0.597	0.308	1	GE	DN
Syf2	0.000701365	-0.296841	0.784	0.487	1	GE	DN
Hbegf	0.000702683	-0.348988	0.784	0.538	1	GE	DN
Timp3	0.00075378	-0.27851	0.42	0.128	1	GE	DN
Pabpc1	0.000755757	-0.305235	0.972	0.923	1	GE	DN
Neat1	0.000816298	-0.61791	0.972	0.897	1	GE	DN
mt-Atp6	0.000825076	-0.305884	1	1	1	GE	DN
Gm42418	0.00087732	-0.266209	1	0.974	1	GE	DN
Med25	0.000900282	-0.254262	0.619	0.282	1	GE	DN
Vps13c	0.00110783	-0.286094	0.727	0.436	1	GE	DN
Gxylt1	0.00113111	-0.26326	0.54	0.256	1	GE	DN
Btg2	0.00114098	-0.317818	0.977	0.949	1	GE	DN
Ythdf1	0.00118321	-0.26631	0.744	0.436	1	GE	DN
Srp9	0.00124783	-0.258727	0.977	0.872	1	GE	DN
Mtmr2	0.00128263	-0.252306	0.506	0.205	1	GE	DN
Cycs	0.00131032	0.346768	0.886	0.821	1	GE	UP
Runx1	0.00133073	-0.357063	0.784	0.513	1	GE	DN
Sf3b1	0.00142455	-0.270484	0.949	0.872	1	GE	DN
Crebrf	0.00151834	-0.285309	0.614	0.308	1	GE	DN
Lasp1	0.0015962	-0.25624	0.767	0.436	1	GE	DN
Ccnl1	0.00164789	-0.304751	0.932	0.872	1	GE	DN
Smoc2	0.00169482	0.499667	0.227	0.41	1	GE	UP
Vegfa	0.00175069	-0.315099	0.858	0.667	1	GE	DN
Irs2	0.00176615	-0.313773	0.818	0.59	1	GE	DN
Wars	0.00179296	-0.256953	0.983	0.795	1	GE	DN
Cited2	0.00180463	0.475098	0.562	0.641	1	GE	UP
Lmna	0.0019198	-0.254142	0.881	0.769	1	GE	DN
Psen2	0.00192906	-0.297287	0.875	0.795	1	GE	DN
Cox14	0.00193509	0.268164	0.83	0.897	1	GE	UP
Sv2b	0.00201959	-0.282135	0.903	0.718	1	GE	DN
Ttr	0.00218112	0.991146	0.693	0.769	1	GE	UP
Alad	0.00230622	-0.257867	0.818	0.538	1	GE	DN
Gdf15	0.00240997	-0.46586	0.534	0.256	1	GE	DN
Ezr	0.00243635	-0.34258	0.864	0.641	1	GE	DN
Ly6a	0.00244326	0.250141	0.199	0.385	1	GE	UP
Gorasp2	0.00249973	-0.274407	0.841	0.538	1	GE	DN
Wnt4	0.00250921	0.325602	0.483	0.718	1	GE	UP
Adi1	0.002528	0.307048	0.96	1	1	GE	UP
Bex1	0.00253302	-0.262893	0.614	0.308	1	GE	DN
Rassf3	0.00253679	-0.286695	0.92	0.769	1	GE	DN
Mcl1	0.00260684	-0.293192	0.886	0.692	1	GE	DN
Gm12166	0.00260966	-0.270222	0.693	0.436	1	GE	DN
Ypel3	0.00270148	-0.250806	0.903	0.667	1	GE	DN
Hopx	0.00279122	0.516733	0.881	0.872	1	GE	UP
8430408G22Rik	0.00279541	-0.378344	0.864	0.718	1	GE	DN
Net1	0.00294052	-0.292198	0.909	0.769	1	GE	DN
Crim1	0.00296962	0.294978	0.909	0.974	1	GE	UP
Atp6v0a4	0.00305127	0.421943	0.733	0.846	1	GE	UP
Mpc2	0.00339645	-0.268115	0.977	0.718	1	GE	DN
Pnrc1	0.00356079	-0.26237	0.989	0.974	1	GE	DN
Rhoj	0.00378924	-0.290732	0.455	0.231	1	GE	DN
Ifitm3	0.00436308	0.356703	0.994	0.974	1	GE	UP
Dapl1	0.00445344	0.307838	0.222	0.41	1	GE	UP
Nectin2	0.00447857	-0.271908	0.705	0.436	1	GE	DN
Sfxn1	0.00454788	0.306505	0.852	0.897	1	GE	UP
Golph3	0.00465284	-0.254142	0.938	0.821	1	GE	DN
Hsph1	0.00476657	0.323726	0.324	0.487	1	GE	UP
Ankrd55	0.00486701	0.436923	0.165	0.333	1	GE	UP
Slc25a36	0.00559205	-0.320096	0.807	0.641	1	GE	DN
Gmpr	0.00620151	-0.332173	0.722	0.487	1	GE	DN
Isg20	0.00648893	0.2581	0.898	1	1	GE	UP
Derl2	0.00660145	0.25993	0.682	0.769	1	GE	UP
Spint1	0.00660814	-0.336469	0.92	0.744	1	GE	DN
Fosb	0.0066685	-0.279059	0.966	0.821	1	GE	DN
Ddx3x	0.00719886	-0.264289	0.926	0.718	1	GE	DN
Prss12	0.00722644	0.252018	0.835	0.897	1	GE	UP
Klf6	0.00723121	-0.331465	0.949	0.872	1	GE	DN
2021-03-07	0.00724211	-0.273488	0.801	0.615	1	GE	DN
Lars	0.00736772	0.25188	0.773	0.821	1	GE	UP
Ccdc25	0.00758833	0.278261	0.591	0.667	1	GE	UP
Lgals1	0.00782262	0.306727	0.386	0.538	1	GE	UP
Ablim1	0.00782858	-0.259762	0.716	0.487	1	GE	DN
Spink1	0.00832261	-0.292831	1	1	1	GE	DN
Hpgds	0.00849166	-0.334687	0.722	0.462	1	GE	DN
Romo1	0.00881706	0.264641	0.949	0.897	1	GE	UP
Csrp1	0.00883108	-0.259509	0.903	0.744	1	GE	DN
Pkdcc	0.00898358	0.291448	0.352	0.487	1	GE	UP
Tlr2	0.00902368	-0.371045	0.659	0.436	1	GE	DN
Gpx3	0.00929596	-0.398945	0.881	0.769	1	GE	DN
Oit1	0.00953648	0.32012	0.733	0.795	1	GE	UP
Qsox1	0.00961325	-0.29547	0.949	0.821	1	GE	DN
Slc39a8	0.0101999	-0.293049	0.841	0.744	1	GE	DN
Spaca7	0.0106661	0.445674	0.318	0.462	1	GE	UP
Ctgf	0.0106662	-0.305584	0.494	0.256	1	GE	DN
1110008P14Rik	0.0113154	0.313462	0.716	0.795	1	GE	UP
Hspa1a	0.011337	0.580423	0.244	0.385	1	GE	UP
Ovgp1	0.0114724	0.353156	0.392	0.538	1	GE	UP
Acpp	0.0120104	-0.307477	0.92	0.821	1	GE	DN
Zfand5	0.0124933	-0.270213	0.983	0.923	1	GE	DN
Fh1	0.0128544	0.253524	0.557	0.641	1	GE	UP
Tgfb2	0.0140933	-0.536947	0.409	0.205	1	GE	DN
Foxa2	0.0147756	0.264827	0.574	0.667	1	GE	UP
Prss28	0.0155362	0.352233	1	0.974	1	GE	UP
Tubb4b	0.0158211	0.25278	0.926	0.923	1	GE	UP
Ppargc1a	0.0171446	-0.257892	0.472	0.282	1	GE	DN
Nudt4	0.0189699	0.271464	0.642	0.641	1	GE	UP
Taf10	0.019916	0.293684	0.847	0.795	1	GE	UP
Egr1	0.0234976	-0.267001	0.949	0.769	1	GE	DN
Arcn1	0.0235028	0.261452	0.875	0.897	1	GE	UP
P4hb	0.0274654	0.254498	0.994	0.974	1	GE	UP
Tubb5	0.0319537	0.268868	0.778	0.846	1	GE	UP
Cd74	0.0363895	0.297411	0.193	0.308	1	GE	UP
Gm42418	1.05463e-97	-0.532197	0.999	0.993	2.15249e-93	IS	DN
Ubc	1.05564e-94	-0.626599	0.995	0.961	2.15457e-90	IS	DN
Ddx5	6.27801e-90	-0.583961	0.997	0.963	1.28134e-85	IS	DN
Rpl31	3.86662e-88	0.36166	0.993	0.979	7.89177e-84	IS	UP
Nr4a1	2.35006e-86	-0.781144	0.949	0.703	4.79647e-82	IS	DN
mt-Co3	3.47408e-85	-0.289659	1	1	7.09059e-81	IS	DN
Rps15	7.76776e-79	0.303795	1	0.998	1.5854e-74	IS	UP
Rpl23a	3.55132e-77	0.349227	0.999	0.991	7.24825e-73	IS	UP
mt-Atp6	1.21001e-74	-0.260534	1	1	2.46962e-70	IS	DN
Rps17	1.25114e-73	0.310945	0.997	0.986	2.55358e-69	IS	UP
Serpinh1	4.16949e-73	0.60223	0.99	0.993	8.50993e-69	IS	UP
Klf9	4.53028e-72	-0.541145	0.988	0.891	9.24631e-68	IS	DN
Egr1	3.53921e-70	-0.563439	0.999	0.979	7.22353e-66	IS	DN
Serf2	2.13958e-69	0.452211	0.987	0.97	4.36689e-65	IS	UP
Hsp90b1	8.16096e-68	0.659673	0.965	0.991	1.66565e-63	IS	UP
Jund	1.12283e-66	-0.532894	0.991	0.926	2.2917e-62	IS	DN
Atf3	1.1136e-64	-0.702807	0.813	0.411	2.27286e-60	IS	DN
Klf2	1.66194e-64	-0.686125	0.855	0.522	3.39202e-60	IS	DN
Junb	1.21485e-63	-0.498905	0.994	0.933	2.47951e-59	IS	DN
Wsb1	3.66524e-62	-0.571378	0.887	0.594	7.48075e-58	IS	DN
Neat1	1.19683e-61	-0.752973	0.966	0.858	2.44273e-57	IS	DN
Osr2	1.25961e-61	-0.615254	0.932	0.722	2.57087e-57	IS	DN
Clk1	5.44794e-61	-0.498243	0.964	0.768	1.11193e-56	IS	DN
Rcn3	2.63598e-58	0.66303	0.831	0.928	5.38004e-54	IS	UP
Tmsb4x	1.3681e-56	-0.354824	1	0.993	2.7923e-52	IS	DN
Klf4	1.84544e-56	-0.704694	0.946	0.754	3.76654e-52	IS	DN
Ppia	2.80252e-56	0.380539	0.997	0.998	5.71994e-52	IS	UP
Zfand5	8.86178e-54	-0.479745	0.944	0.789	1.80869e-49	IS	DN
Lgals1	2.57076e-53	0.438182	0.995	0.984	5.24692e-49	IS	UP
Trib1	9.68883e-52	-0.526655	0.718	0.329	1.97749e-47	IS	DN
Zfp36l1	1.17342e-51	-0.456222	0.999	0.993	2.39495e-47	IS	DN
Ccnl1	7.33825e-51	-0.450089	0.969	0.831	1.49774e-46	IS	DN
Fos	9.72479e-51	-0.587275	0.995	0.935	1.98483e-46	IS	DN
mt-Nd3	1.45881e-49	-0.325086	0.956	0.784	2.97742e-45	IS	DN
Col3a1	1.9452e-49	0.533492	0.997	1	3.97015e-45	IS	UP
Gem	2.93538e-49	-0.490981	0.735	0.36	5.99111e-45	IS	DN
Pabpc1	4.06843e-48	-0.314802	1	0.974	8.30366e-44	IS	DN
P4hb	5.70477e-48	0.472202	0.898	0.937	1.16434e-43	IS	UP
F3	1.13287e-47	-0.495773	0.9	0.673	2.3122e-43	IS	DN
Calr	3.4591e-47	0.551989	0.918	0.961	7.06002e-43	IS	UP
Pim3	4.55879e-47	-0.457727	0.702	0.339	9.3045e-43	IS	DN
Pdia6	4.84298e-46	0.530261	0.78	0.891	9.88451e-42	IS	UP
Klf6	5.78884e-46	-0.554737	0.902	0.705	1.1815e-41	IS	DN
Pnrc1	1.37353e-45	-0.409856	0.976	0.87	2.80338e-41	IS	DN
Fosb	4.76677e-45	-0.533596	0.98	0.865	9.72898e-41	IS	DN
Zfp36	1.48331e-43	-0.428478	0.915	0.696	3.02744e-39	IS	DN
Creb5	2.13306e-43	-0.462879	0.674	0.299	4.35358e-39	IS	DN
Ier3	2.29967e-43	-0.460408	0.965	0.805	4.69362e-39	IS	DN
Sparc	4.06531e-42	0.622102	0.993	0.995	8.2973e-38	IS	UP
Csrnp1	6.36617e-42	-0.386447	0.585	0.216	1.29934e-37	IS	DN
Olfml3	9.74905e-42	0.495129	0.879	0.94	1.98978e-37	IS	UP
Midn	1.55955e-41	-0.420391	0.824	0.559	3.18303e-37	IS	DN
Galnt15	7.27525e-41	-0.339977	0.436	0.077	1.48488e-36	IS	DN
Atf4	1.09876e-39	-0.41301	0.905	0.729	2.24256e-35	IS	DN
Pcf11	7.57496e-39	-0.404599	0.78	0.499	1.54605e-34	IS	DN
Ppp1r10	2.03751e-38	-0.464498	0.878	0.661	4.15856e-34	IS	DN
Igf1r	3.1517e-38	-0.405821	0.79	0.48	6.43263e-34	IS	DN
Col6a2	3.3123e-38	0.417296	0.907	0.963	6.7604e-34	IS	UP
Ddx3x	7.35789e-38	-0.388654	0.948	0.812	1.50174e-33	IS	DN
Id3	7.95874e-38	-0.535663	0.914	0.759	1.62438e-33	IS	DN
Rgs2	1.47159e-37	0.563852	0.842	0.912	3.00351e-33	IS	UP
Nfkbia	1.47691e-37	-0.416574	0.959	0.798	3.01437e-33	IS	DN
Fstl1	1.66109e-37	0.419308	0.912	0.954	3.39028e-33	IS	UP
Ly6a	2.31907e-37	0.93722	0.535	0.752	4.73323e-33	IS	UP
Tob2	3.08332e-37	-0.410326	0.889	0.677	6.29306e-33	IS	DN
Nfkbiz	4.82651e-37	-0.425549	0.693	0.374	9.85092e-33	IS	DN
Smad7	7.19361e-37	-0.428545	0.896	0.708	1.46821e-32	IS	DN
Col1a2	1.04978e-36	0.571242	0.992	0.993	2.1426e-32	IS	UP
Col1a1	2.00728e-36	0.604029	0.962	0.965	4.09686e-32	IS	UP
Col14a1	3.45256e-36	0.57882	0.425	0.689	7.04667e-32	IS	UP
Kdelr2	6.45415e-36	0.502745	0.664	0.8	1.31729e-31	IS	UP
Gstm1	1.275e-35	-0.353613	0.91	0.735	2.60227e-31	IS	DN
Nr4a2	7.5756e-35	-0.393806	0.643	0.32	1.54618e-30	IS	DN
Ssr4	7.67932e-35	0.346654	0.954	0.94	1.56735e-30	IS	UP
Canx	1.17608e-34	0.406081	0.825	0.896	2.40037e-30	IS	UP
Abca1	1.80733e-34	-0.348476	0.759	0.425	3.68876e-30	IS	DN
Rbbp6	3.89366e-34	-0.387131	0.905	0.722	7.94696e-30	IS	DN
Pdia3	4.84787e-34	0.409975	0.821	0.891	9.8945e-30	IS	UP
Tnfrsf12a	6.89064e-34	-0.373436	0.573	0.239	1.40638e-29	IS	DN
Cdkn1a	8.01977e-34	-0.458262	0.56	0.23	1.63684e-29	IS	DN
Ybx1	1.26071e-33	0.33365	0.983	0.963	2.57311e-29	IS	UP
Igkc	3.85564e-33	0.268839	0.129	0.353	7.86935e-29	IS	UP
Ddhd1	4.20232e-33	-0.343563	0.612	0.276	8.57694e-29	IS	DN
Ifitm3	9.50072e-33	0.348927	0.988	0.97	1.9391e-28	IS	UP
Usp2	1.41566e-32	-0.336543	0.553	0.225	2.88936e-28	IS	DN
Aox3	1.45355e-32	-0.430075	0.763	0.49	2.9667e-28	IS	DN
Ppp1r15a	1.69632e-32	-0.359297	0.929	0.731	3.46218e-28	IS	DN
Topors	2.22937e-32	-0.396789	0.854	0.654	4.55015e-28	IS	DN
Klf13	2.34662e-32	-0.320535	0.635	0.316	4.78946e-28	IS	DN
Igfbp4	2.38259e-32	0.341021	0.986	0.972	4.86287e-28	IS	UP
Pnp	3.00463e-32	-0.393233	0.756	0.497	6.13246e-28	IS	DN
Sertad1	7.02472e-32	-0.338138	0.683	0.355	1.43375e-27	IS	DN
Selenom	8.11789e-32	0.389975	0.863	0.886	1.65686e-27	IS	UP
Jun	8.35171e-32	-0.384227	0.993	0.916	1.70458e-27	IS	DN
Ppib	8.37811e-32	0.296	0.982	0.974	1.70997e-27	IS	UP
Nufip2	1.11286e-31	-0.368352	0.905	0.735	2.27135e-27	IS	DN
Zbtb7a	2.07106e-31	-0.329512	0.82	0.575	4.22704e-27	IS	DN
Timp3	2.53287e-31	-0.409936	0.585	0.271	5.16958e-27	IS	DN
Lman1	6.11729e-31	0.394555	0.734	0.831	1.24854e-26	IS	UP
Ly6e	9.67725e-31	0.420213	0.775	0.865	1.97513e-26	IS	UP
Lmo4	1.00008e-30	-0.380965	0.848	0.613	2.04116e-26	IS	DN
Sec61b	2.09056e-30	0.434731	0.821	0.865	4.26684e-26	IS	UP
Nr4a3	1.23708e-29	-0.329067	0.491	0.186	2.52487e-25	IS	DN
Actb	1.8637e-29	0.3374	0.998	0.993	3.80381e-25	IS	UP
Pim1	3.01566e-29	-0.401708	0.875	0.661	6.15495e-25	IS	DN
Nme1	3.42028e-29	0.443477	0.599	0.717	6.98079e-25	IS	UP
Tmem167	4.46156e-29	0.355697	0.659	0.775	9.10604e-25	IS	UP
Cyp27a1	5.55379e-29	-0.277978	0.669	0.357	1.13353e-24	IS	DN
Tnfaip6	1.12772e-28	-0.398919	0.68	0.445	2.30167e-24	IS	DN
Dusp1	3.71455e-28	-0.399957	0.853	0.624	7.58139e-24	IS	DN
Tmsb10	5.62482e-28	0.323767	0.993	0.974	1.14803e-23	IS	UP
Minos1	9.20112e-28	0.377202	0.875	0.9	1.87795e-23	IS	UP
Sat1	9.73572e-28	-0.373837	0.763	0.522	1.98706e-23	IS	DN
Zbtb16	1.0278e-27	-0.318479	0.687	0.411	2.09775e-23	IS	DN
Eif4a1	1.18424e-27	-0.271518	0.988	0.926	2.41704e-23	IS	DN
Tsc22d2	1.71613e-27	-0.338597	0.798	0.568	3.50261e-23	IS	DN
Dnajb1	2.35881e-27	-0.363426	0.767	0.513	4.81433e-23	IS	DN
Pcolce	2.45063e-27	0.407695	0.561	0.749	5.00173e-23	IS	UP
Tcp11l2	2.74405e-27	-0.265013	0.697	0.397	5.60061e-23	IS	DN
Maff	2.9811e-27	-0.252529	0.395	0.118	6.08443e-23	IS	DN
Itgb1	3.33208e-27	0.317774	0.863	0.923	6.80078e-23	IS	UP
Fosl2	5.14864e-27	-0.314638	0.814	0.575	1.05084e-22	IS	DN
S100a11	6.57055e-27	0.328399	0.951	0.956	1.34105e-22	IS	UP
Ostc	8.50766e-27	0.378556	0.731	0.824	1.73641e-22	IS	UP
Ndrg2	1.48809e-26	-0.285913	0.624	0.336	3.03719e-22	IS	DN
Rasd1	1.71147e-26	-0.326565	0.39	0.114	3.4931e-22	IS	DN
Ssr2	3.69457e-26	0.391244	0.766	0.821	7.54063e-22	IS	UP
Ran	5.16761e-26	0.377563	0.861	0.889	1.05471e-21	IS	UP
Hmgb1	6.38456e-26	0.318077	0.979	0.958	1.30309e-21	IS	UP
Manf	1.31057e-25	0.442747	0.729	0.831	2.67488e-21	IS	UP
Celf2	1.46106e-25	-0.317383	0.849	0.668	2.98203e-21	IS	DN
Serpine2	2.0399e-25	0.382376	0.862	0.94	4.16344e-21	IS	UP
Gm47283	3.0963e-25	-0.339772	0.885	0.761	6.31956e-21	IS	DN
Akap13	3.3859e-25	-0.30926	0.785	0.552	6.91062e-21	IS	DN
Igfbp5	3.4222e-25	0.751094	0.372	0.58	6.98471e-21	IS	UP
Lncpint	5.89582e-25	-0.297045	0.601	0.341	1.20334e-20	IS	DN
Spry2	6.43205e-25	-0.323129	0.61	0.353	1.31278e-20	IS	DN
Vegfa	6.66064e-25	-0.268137	0.754	0.513	1.35944e-20	IS	DN
Prdx2	8.16706e-25	0.306868	0.972	0.956	1.6669e-20	IS	UP
Kdm5b	1.19831e-24	-0.280214	0.848	0.668	2.44575e-20	IS	DN
Mcl1	2.88636e-24	-0.295555	0.894	0.747	5.89106e-20	IS	DN
Mbnl2	3.3554e-24	-0.289008	0.879	0.726	6.84837e-20	IS	DN
Irs2	4.06007e-24	-0.256647	0.481	0.209	8.2866e-20	IS	DN
Brd2	4.24477e-24	-0.289693	0.925	0.766	8.66358e-20	IS	DN
Isoc1	4.57111e-24	0.388393	0.514	0.668	9.32963e-20	IS	UP
Txndc5	8.97761e-24	0.323661	0.654	0.754	1.83233e-19	IS	UP
Col5a1	9.3583e-24	0.418879	0.598	0.735	1.91003e-19	IS	UP
Ndufa4	9.40187e-24	0.310048	0.931	0.921	1.91892e-19	IS	UP
Ube2s	1.07889e-23	-0.272791	0.897	0.798	2.20201e-19	IS	DN
Dnajb9	1.29924e-23	-0.3199	0.758	0.529	2.65175e-19	IS	DN
Ppp1r14b	1.74144e-23	0.354955	0.696	0.789	3.55428e-19	IS	UP
Rsrp1	3.0346e-23	-0.317344	0.971	0.947	6.19361e-19	IS	DN
Tbx3	3.1623e-23	-0.263987	0.774	0.534	6.45426e-19	IS	DN
Kdm6b	3.33784e-23	-0.27	0.842	0.675	6.81254e-19	IS	DN
Arid4b	3.39771e-23	-0.263107	0.867	0.708	6.93473e-19	IS	DN
Kdm7a	3.68464e-23	-0.268032	0.591	0.32	7.52036e-19	IS	DN
Wt1	3.87718e-23	-0.284776	0.869	0.722	7.91333e-19	IS	DN
S100a6	4.87677e-23	0.339868	0.99	0.977	9.95349e-19	IS	UP
Nenf	6.07443e-23	0.303831	0.901	0.928	1.23979e-18	IS	UP
Nap1l1	6.09793e-23	0.26231	0.96	0.947	1.24459e-18	IS	UP
Fbn1	8.02201e-23	0.452671	0.729	0.812	1.63729e-18	IS	UP
Foxp1	9.06853e-23	-0.280875	0.788	0.575	1.85089e-18	IS	DN
Vcan	1.22147e-22	0.395124	0.593	0.726	2.49302e-18	IS	UP
Ints6	1.46043e-22	-0.29219	0.744	0.499	2.98074e-18	IS	DN
Erp29	1.63538e-22	0.283442	0.767	0.819	3.33782e-18	IS	UP
Kdm5a	2.34014e-22	-0.26595	0.74	0.51	4.77622e-18	IS	DN
Rrbp1	2.53653e-22	0.370075	0.898	0.919	5.17707e-18	IS	UP
Rap1b	2.89642e-22	-0.275114	0.799	0.608	5.91159e-18	IS	DN
Sulf2	3.60198e-22	0.292221	0.259	0.462	7.35164e-18	IS	UP
Rhob	5.47682e-22	-0.292617	0.897	0.731	1.11782e-17	IS	DN
Nxn	6.41827e-22	0.296992	0.62	0.752	1.30997e-17	IS	UP
Rbpj	6.85986e-22	0.322891	0.758	0.84	1.4001e-17	IS	UP
Nfkb1	8.22258e-22	-0.310349	0.48	0.237	1.67823e-17	IS	DN
Sgk1	8.53851e-22	-0.278539	0.476	0.227	1.74271e-17	IS	DN
Arhgef12	1.28553e-21	-0.263581	0.779	0.548	2.62376e-17	IS	DN
Ywhab	1.38618e-21	0.298128	0.72	0.791	2.82919e-17	IS	UP
Btg2	1.57525e-21	-0.299107	0.946	0.831	3.21509e-17	IS	DN
Ckap4	1.66122e-21	0.38452	0.575	0.712	3.39055e-17	IS	UP
Bag3	2.39075e-21	-0.279709	0.672	0.441	4.87952e-17	IS	DN
Kdelr3	2.53047e-21	0.284452	0.342	0.538	5.16469e-17	IS	UP
Rbpms	3.23202e-21	-0.306541	0.945	0.872	6.59654e-17	IS	DN
Angptl7	5.52729e-21	-0.408979	0.788	0.617	1.12812e-16	IS	DN
Rnd3	5.67116e-21	-0.294574	0.624	0.385	1.15748e-16	IS	DN
Col6a1	5.7476e-21	0.270959	0.969	0.977	1.17309e-16	IS	UP
Col6a3	8.32678e-21	0.432941	0.684	0.796	1.6995e-16	IS	UP
Sertad2	8.66003e-21	-0.250264	0.661	0.427	1.76751e-16	IS	DN
Tomm5	1.11924e-20	0.317829	0.731	0.794	2.28436e-16	IS	UP
Mlec	1.30857e-20	0.307872	0.561	0.705	2.67078e-16	IS	UP
Rbm3	1.35874e-20	0.283451	0.877	0.9	2.77318e-16	IS	UP
Qk	1.57398e-20	-0.259208	0.818	0.617	3.21249e-16	IS	DN
Sulf1	1.87795e-20	0.460001	0.439	0.606	3.83289e-16	IS	UP
Tcf21	1.9924e-20	-0.310855	0.657	0.422	4.0665e-16	IS	DN
Tmed9	2.46028e-20	0.318928	0.82	0.877	5.02144e-16	IS	UP
Thbs1	3.18759e-20	-0.317231	0.854	0.687	6.50587e-16	IS	DN
Mfap2	3.84843e-20	0.353872	0.755	0.814	7.85464e-16	IS	UP
Rcn1	3.90519e-20	0.291281	0.754	0.814	7.97049e-16	IS	UP
Apoe	4.36954e-20	-0.462935	0.897	0.805	8.91823e-16	IS	DN
Rpn1	1.00577e-19	0.287946	0.533	0.671	2.05278e-15	IS	UP
Ccdc141	1.96591e-19	-0.265028	0.537	0.285	4.01243e-15	IS	DN
Zfp36l2	2.04022e-19	-0.270219	0.855	0.652	4.16409e-15	IS	DN
Arid5b	2.0851e-19	-0.256783	0.75	0.548	4.25569e-15	IS	DN
Dbi	2.24478e-19	0.318323	0.721	0.777	4.58159e-15	IS	UP
Sf3b1	3.68324e-19	-0.259544	0.954	0.87	7.51748e-15	IS	DN
Skil	5.54589e-19	-0.260896	0.721	0.499	1.13192e-14	IS	DN
Adm	5.78939e-19	-0.331055	0.687	0.464	1.18161e-14	IS	DN
Hdlbp	6.01527e-19	0.274575	0.866	0.865	1.22772e-14	IS	UP
Rbx1	6.33442e-19	0.269266	0.731	0.789	1.29285e-14	IS	UP
Itgb8	8.80387e-19	-0.257187	0.638	0.401	1.79687e-14	IS	DN
Selenof	9.56966e-19	0.26138	0.896	0.916	1.95317e-14	IS	UP
Mydgf	1.09274e-18	0.291504	0.593	0.701	2.23029e-14	IS	UP
Mrpl17	1.40379e-18	0.281642	0.671	0.747	2.86514e-14	IS	UP
Atp5g1	3.28623e-18	0.279646	0.912	0.896	6.70719e-14	IS	UP
Gata2	4.24573e-18	-0.259345	0.673	0.436	8.66554e-14	IS	DN
Calu	4.97692e-18	0.298619	0.768	0.828	1.01579e-13	IS	UP
Atcayos	6.94919e-18	-0.279354	0.439	0.213	1.41833e-13	IS	DN
Ost4	8.87541e-18	0.267036	0.809	0.842	1.81147e-13	IS	UP
Plk2	1.29932e-17	-0.378085	0.689	0.48	2.65192e-13	IS	DN
Cox6a1	1.45987e-17	0.311155	0.697	0.754	2.97959e-13	IS	UP
Cox7b	3.11241e-17	0.273273	0.891	0.879	6.35242e-13	IS	UP
Fkbp9	3.62744e-17	0.281275	0.693	0.78	7.4036e-13	IS	UP
Tmed10	4.2986e-17	0.256271	0.823	0.858	8.77344e-13	IS	UP
Ddost	4.46615e-17	0.274836	0.779	0.824	9.11541e-13	IS	UP
Maged2	6.65423e-17	0.305322	0.459	0.592	1.35813e-12	IS	UP
Mdk	6.88341e-17	0.264997	0.952	0.963	1.4049e-12	IS	UP
Gadd45b	7.95154e-17	-0.256846	0.842	0.673	1.62291e-12	IS	DN
Egr3	1.24044e-16	-0.251076	0.601	0.381	2.53174e-12	IS	DN
Plod2	1.64696e-16	0.281007	0.659	0.759	3.36145e-12	IS	UP
Swi5	1.81557e-16	0.263049	0.873	0.879	3.70559e-12	IS	UP
Hspd1	2.46306e-16	0.290804	0.888	0.896	5.02712e-12	IS	UP
Cks2	2.62545e-16	-0.264733	0.582	0.376	5.35854e-12	IS	DN
Gm10320	4.86504e-16	0.251602	0.425	0.561	9.92955e-12	IS	UP
Psma7	5.92804e-16	0.283496	0.835	0.849	1.20991e-11	IS	UP
Uqcrq	9.64166e-16	0.284134	0.759	0.81	1.96786e-11	IS	UP
Cebpb	9.95827e-16	-0.255848	0.91	0.775	2.03248e-11	IS	DN
Pdia4	1.79274e-15	0.272155	0.533	0.647	3.65898e-11	IS	UP
Ly6c1	1.85163e-15	0.360028	0.227	0.394	3.77918e-11	IS	UP
Add3	2.34438e-15	-0.26324	0.85	0.722	4.78488e-11	IS	DN
Ednrb	2.45797e-15	-0.274828	0.551	0.32	5.01672e-11	IS	DN
Arl5b	3.28248e-15	-0.257424	0.588	0.39	6.69955e-11	IS	DN
Tmed3	4.90823e-15	0.296684	0.787	0.814	1.00177e-10	IS	UP
Igfbp6	5.27961e-15	-0.318098	0.953	0.87	1.07757e-10	IS	DN
Tshz2	7.21266e-15	0.263943	0.964	0.972	1.4721e-10	IS	UP
Sar1a	1.02785e-14	0.279215	0.597	0.698	2.09785e-10	IS	UP
Ssr3	1.62981e-14	0.262927	0.852	0.886	3.32645e-10	IS	UP
Psmb6	1.97604e-14	0.262112	0.724	0.77	4.0331e-10	IS	UP
Dap	2.60162e-14	0.26074	0.75	0.817	5.30991e-10	IS	UP
Anp32b	3.90626e-14	0.272005	0.904	0.916	7.97267e-10	IS	UP
Ldha	8.2482e-14	0.272558	0.791	0.819	1.68346e-09	IS	UP
Loxl1	1.18557e-13	0.259036	0.327	0.469	2.41974e-09	IS	UP
Scube1	1.44611e-13	0.254919	0.309	0.448	2.95151e-09	IS	UP
Fkbp11	1.59212e-13	0.294932	0.582	0.677	3.24952e-09	IS	UP
Prdx4	1.64346e-13	0.282248	0.729	0.761	3.35429e-09	IS	UP
Errfi1	1.68732e-13	-0.251972	0.949	0.872	3.44383e-09	IS	DN
Spcs1	3.74651e-13	0.252858	0.834	0.847	7.64663e-09	IS	UP
Timp1	3.91158e-13	0.320188	0.317	0.452	7.98353e-09	IS	UP
Id1	4.84573e-13	-0.30161	0.73	0.582	9.89013e-09	IS	DN
Vkorc1	5.18262e-13	0.255487	0.795	0.831	1.05777e-08	IS	UP
Txn1	3.45227e-12	0.261255	0.939	0.926	7.04608e-08	IS	UP
Fbln2	5.84386e-12	0.365885	0.385	0.513	1.19273e-07	IS	UP
Fst	8.3618e-12	-0.415333	0.803	0.724	1.70664e-07	IS	DN
Prss28	1.20342e-11	0.276378	0.425	0.55	2.45618e-07	IS	UP
Igfbp3	6.84e-11	-0.339211	0.913	0.826	1.39604e-06	IS	DN
Hif1a	7.574e-11	0.275466	0.495	0.582	1.54585e-06	IS	UP
Postn	3.1707e-10	0.260314	0.178	0.299	6.47139e-06	IS	UP
Crip1	5.23532e-10	0.279448	0.5	0.61	1.06853e-05	IS	UP
Ptn	5.59238e-10	0.370691	0.475	0.587	1.14141e-05	IS	UP
Inmt	6.09205e-10	-0.261144	0.134	0.03	1.24339e-05	IS	DN
Ppp3ca	6.50721e-10	0.286503	0.831	0.842	1.32812e-05	IS	UP
Slc6a2	1.30128e-09	0.271997	0.55	0.657	2.6559e-05	IS	UP
Sfrp1	1.91775e-09	0.272518	0.443	0.555	3.91413e-05	IS	UP
Htra1	3.8819e-09	0.252088	0.708	0.745	7.92297e-05	IS	UP
Tnfaip8	6.11698e-09	0.264126	0.38	0.483	0.000124848	IS	UP
Gadd45g	6.21689e-09	0.319843	0.646	0.703	0.000126887	IS	UP
Lsp1	2.91088e-08	0.263204	0.903	0.877	0.00059411	IS	UP
Cxcl14	6.5555e-08	0.392347	0.518	0.608	0.00133798	IS	UP
Tdo2	3.26235e-07	0.366492	0.145	0.237	0.00665845	IS	UP
Ifi27l2a	3.54656e-06	0.271751	0.552	0.613	0.0723852	IS	UP
Ccnd2	8.62491e-05	-0.252515	0.608	0.568	1	IS	DN
Pmepa1	0.00012927	0.260758	0.342	0.408	1	IS	UP
Hes1	0.000189202	-0.266465	0.472	0.397	1	IS	DN
Eln	0.000892473	0.265854	0.123	0.179	1	IS	UP
mt-Co3	8.60671e-19	-0.525731	1	1	1.75663e-14	IS-p1	DN
Osr2	3.56598e-17	-0.918773	0.923	0.493	7.27817e-13	IS-p1	DN
Eef1a1	3.83708e-17	-0.458748	1	1	7.83148e-13	IS-p1	DN
Trp53inp1	1.35678e-15	-0.446377	0.654	0.138	2.76918e-11	IS-p1	DN
mt-Co1	1.89323e-15	-0.370191	1	1	3.86409e-11	IS-p1	DN
Calr	4.37821e-15	0.80731	0.923	0.978	8.93592e-11	IS-p1	UP
Ak3	4.38775e-15	-0.488485	0.673	0.178	8.95541e-11	IS-p1	DN
Ypel3	7.5836e-15	-0.553073	0.692	0.2	1.54781e-10	IS-p1	DN
Egr1	8.00924e-15	-0.847726	0.981	0.858	1.63469e-10	IS-p1	DN
H2afv	8.34992e-15	-0.707128	0.962	0.809	1.70422e-10	IS-p1	DN
Lockd	1.33505e-14	-0.693498	0.769	0.267	2.72483e-10	IS-p1	DN
Klf9	1.77624e-14	-0.814021	0.904	0.56	3.6253e-10	IS-p1	DN
Rbm24	3.08529e-14	-0.312523	0.423	0.049	6.29708e-10	IS-p1	DN
Pabpc1	8.68246e-14	-0.507279	1	0.951	1.77209e-09	IS-p1	DN
mt-Co2	9.08638e-14	-0.320824	1	1	1.85453e-09	IS-p1	DN
Hist1h1c	1.03296e-13	-0.621514	0.731	0.231	2.10828e-09	IS-p1	DN
Kdm7a	1.83003e-13	-0.39287	0.538	0.111	3.7351e-09	IS-p1	DN
Nme1	2.52982e-13	0.840937	0.904	0.907	5.16336e-09	IS-p1	UP
Clk1	2.56272e-13	-0.630929	0.942	0.569	5.2305e-09	IS-p1	DN
Fam102b	3.98431e-13	-0.638361	0.846	0.444	8.13197e-09	IS-p1	DN
Rpl10a	7.64616e-13	-0.33676	0.981	1	1.56058e-08	IS-p1	DN
Klhl24	1.1527e-12	-0.40033	0.635	0.178	2.35266e-08	IS-p1	DN
Ccnb2	1.57665e-12	-0.768765	0.904	0.516	3.21794e-08	IS-p1	DN
Sgce	1.63314e-12	-0.34151	0.635	0.173	3.33323e-08	IS-p1	DN
mt-Atp6	1.7623e-12	-0.270383	1	1	3.59685e-08	IS-p1	DN
Hspe1	1.96762e-12	0.647918	0.981	0.982	4.01591e-08	IS-p1	UP
Zfp36l1	2.24628e-12	-0.811612	0.942	0.889	4.58466e-08	IS-p1	DN
Angptl7	3.64862e-12	-0.949059	0.712	0.253	7.44684e-08	IS-p1	DN
F3	6.90046e-12	-0.712002	0.827	0.413	1.40838e-07	IS-p1	DN
Dync2li1	7.2031e-12	-0.29316	0.731	0.253	1.47015e-07	IS-p1	DN
Atf3	7.24468e-12	-0.578976	0.788	0.32	1.47864e-07	IS-p1	DN
Hist1h4i	9.2521e-12	-0.498351	0.712	0.28	1.88835e-07	IS-p1	DN
Hspd1	1.04013e-11	0.672295	0.923	0.96	2.12291e-07	IS-p1	UP
Nr4a1	1.20207e-11	-0.914162	0.885	0.498	2.45342e-07	IS-p1	DN
Sun2	1.21233e-11	-0.287188	0.635	0.173	2.47436e-07	IS-p1	DN
Ranbp1	1.27574e-11	0.672218	0.923	0.947	2.60378e-07	IS-p1	UP
Fos	1.42056e-11	-0.828607	0.981	0.871	2.89936e-07	IS-p1	DN
Klf2	1.42348e-11	-0.612366	0.673	0.227	2.90532e-07	IS-p1	DN
Btg2	1.54037e-11	-0.719832	0.904	0.587	3.1439e-07	IS-p1	DN
Rpl23	1.77223e-11	-0.282102	1	0.996	3.61711e-07	IS-p1	DN
Sesn1	2.0992e-11	-0.269529	0.577	0.151	4.28446e-07	IS-p1	DN
Creb5	3.30307e-11	-0.371922	0.558	0.147	6.74157e-07	IS-p1	DN
Hsd17b11	3.66074e-11	-0.285739	0.596	0.169	7.47157e-07	IS-p1	DN
Ifitm1	4.08407e-11	-0.651221	0.981	0.742	8.3356e-07	IS-p1	DN
Pdia6	4.57229e-11	0.654809	0.885	0.911	9.33205e-07	IS-p1	UP
Rps27	4.71721e-11	-0.267328	1	0.991	9.62782e-07	IS-p1	DN
Hexim1	5.17229e-11	-0.420591	0.808	0.356	1.05566e-06	IS-p1	DN
Atp5g1	5.5091e-11	0.602626	0.923	0.938	1.12441e-06	IS-p1	UP
Enpp2	6.37714e-11	-0.330184	0.442	0.089	1.30157e-06	IS-p1	DN
Actb	6.72003e-11	0.563165	1	1	1.37156e-06	IS-p1	UP
Lsamp	9.4022e-11	-0.375696	0.596	0.178	1.91899e-06	IS-p1	DN
Mif	9.75983e-11	0.607011	0.981	0.938	1.99198e-06	IS-p1	UP
Ldha	1.05161e-10	0.755115	0.865	0.876	2.14634e-06	IS-p1	UP
Slc25a5	1.46249e-10	0.676205	0.885	0.858	2.98493e-06	IS-p1	UP
Rps5	1.67542e-10	-0.294924	0.981	0.996	3.41953e-06	IS-p1	DN
Kdelr2	1.71137e-10	0.681882	0.827	0.893	3.4929e-06	IS-p1	UP
Fbxo32	1.81722e-10	-0.298763	0.423	0.084	3.70895e-06	IS-p1	DN
Rps4x	1.81779e-10	-0.256676	1	0.996	3.71011e-06	IS-p1	DN
Gstm1	2.01882e-10	-0.57002	0.827	0.449	4.12042e-06	IS-p1	DN
Rbpms	2.39638e-10	-0.647094	0.923	0.684	4.89101e-06	IS-p1	DN
Ndrg2	2.42353e-10	-0.269923	0.404	0.076	4.94642e-06	IS-p1	DN
Mettl27	2.72173e-10	-0.275336	0.423	0.084	5.55506e-06	IS-p1	DN
Ran	3.02775e-10	0.501396	0.981	0.964	6.17964e-06	IS-p1	UP
Gm42418	3.14386e-10	-0.505355	1	0.973	6.41662e-06	IS-p1	DN
Jund	3.18083e-10	-0.589007	0.923	0.8	6.49208e-06	IS-p1	DN
Rftn2	3.64502e-10	-0.250576	0.442	0.098	7.43949e-06	IS-p1	DN
Paip2	4.11286e-10	-0.488679	0.942	0.707	8.39435e-06	IS-p1	DN
Tob2	4.43618e-10	-0.530533	0.846	0.484	9.05424e-06	IS-p1	DN
Zbtb20	4.4492e-10	-0.624389	0.942	0.898	9.08081e-06	IS-p1	DN
Smad1	4.46728e-10	-0.444175	0.712	0.307	9.11772e-06	IS-p1	DN
Runx1t1	4.87359e-10	-0.431078	0.808	0.338	9.94699e-06	IS-p1	DN
Uqcrq	5.33637e-10	0.491424	0.904	0.902	1.08915e-05	IS-p1	UP
P4hb	5.87589e-10	0.552701	0.942	0.924	1.19927e-05	IS-p1	UP
Serpinh1	6.17717e-10	0.501819	1	0.987	1.26076e-05	IS-p1	UP
Tcf4	6.26476e-10	-0.566624	0.942	0.884	1.27864e-05	IS-p1	DN
H1fx	6.48338e-10	-0.532972	0.846	0.44	1.32326e-05	IS-p1	DN
Ctdsp2	7.18972e-10	-0.398979	0.846	0.418	1.46742e-05	IS-p1	DN
Mxi1	7.34263e-10	-0.276884	0.596	0.182	1.49863e-05	IS-p1	DN
Efemp1	8.31019e-10	-0.586448	0.808	0.436	1.69611e-05	IS-p1	DN
Tubb5	8.36066e-10	0.568807	0.981	0.964	1.70641e-05	IS-p1	UP
Eef2	9.61012e-10	-0.35857	0.942	0.929	1.96143e-05	IS-p1	DN
Tagln2	9.98748e-10	0.686	0.923	0.902	2.03844e-05	IS-p1	UP
Ly6a	1.05259e-09	1.00455	0.75	0.916	2.14834e-05	IS-p1	UP
Zbtb16	1.72277e-09	-0.307872	0.519	0.151	3.51618e-05	IS-p1	DN
Abca1	3.01682e-09	-0.299982	0.538	0.169	6.15733e-05	IS-p1	DN
Aox3	3.20602e-09	-0.306796	0.385	0.08	6.54348e-05	IS-p1	DN
Eif5a	3.53322e-09	0.545273	0.942	0.96	7.21131e-05	IS-p1	UP
Srm	3.54846e-09	0.681566	0.538	0.782	7.2424e-05	IS-p1	UP
Ube2h	3.84812e-09	-0.398413	0.769	0.378	7.85401e-05	IS-p1	DN
Bnip3l	4.61806e-09	-0.452994	0.827	0.484	9.42545e-05	IS-p1	DN
Elmsan1	4.64204e-09	-0.257024	0.481	0.133	9.4744e-05	IS-p1	DN
Rpl3	6.34313e-09	-0.274484	1	0.987	0.000129463	IS-p1	DN
Zfp36	7.19872e-09	-0.552724	0.904	0.587	0.000146926	IS-p1	DN
Pgrmc1	8.11027e-09	-0.427107	0.923	0.609	0.000165531	IS-p1	DN
Rpl36a	8.43979e-09	-0.265342	0.981	0.991	0.000172256	IS-p1	DN
Manf	9.88382e-09	0.616731	0.865	0.893	0.000201729	IS-p1	UP
Ptges3	1.18748e-08	0.508135	0.904	0.92	0.000242365	IS-p1	UP
Atp1a2	1.30227e-08	-0.288998	0.423	0.107	0.000265792	IS-p1	DN
Mier1	1.60507e-08	-0.351562	0.885	0.547	0.000327596	IS-p1	DN
Ramp1	1.71443e-08	-0.525417	0.731	0.338	0.000349915	IS-p1	DN
Pnrc1	1.71759e-08	-0.58375	0.923	0.658	0.00035056	IS-p1	DN
Tsc22d3	1.78017e-08	-0.376215	0.673	0.302	0.000363333	IS-p1	DN
Tpt1	1.96141e-08	-0.256549	1	1	0.000400324	IS-p1	DN
Gnb4	2.22725e-08	-0.255491	0.712	0.293	0.000454581	IS-p1	DN
Add3	2.30308e-08	-0.513787	0.942	0.622	0.000470059	IS-p1	DN
Tnrc6b	2.47889e-08	-0.364127	0.75	0.444	0.000505942	IS-p1	DN
Sec61b	2.6053e-08	0.521463	0.942	0.88	0.000531742	IS-p1	UP
Lncpint	2.71212e-08	-0.409146	0.558	0.213	0.000553545	IS-p1	DN
Ptms	2.84179e-08	-0.498758	0.962	0.862	0.000580009	IS-p1	DN
Col1a1	3.04976e-08	0.86404	0.942	0.991	0.000622456	IS-p1	UP
Rps28	3.0499e-08	-0.25658	1	0.982	0.000622484	IS-p1	DN
Sapcd1	3.27927e-08	-0.252396	0.404	0.102	0.000669299	IS-p1	DN
Cbr3	3.32967e-08	-0.351552	0.75	0.356	0.000679585	IS-p1	DN
Krtcap2	3.48663e-08	0.477084	0.942	0.942	0.00071162	IS-p1	UP
Arpc1b	3.5664e-08	0.582018	0.885	0.858	0.000727902	IS-p1	UP
Erh	3.63658e-08	0.538525	0.808	0.88	0.000742225	IS-p1	UP
Sesn3	3.6719e-08	-0.423778	0.788	0.404	0.000749434	IS-p1	DN
Sash1	3.69051e-08	-0.259272	0.577	0.2	0.000753234	IS-p1	DN
Rnf130	3.71038e-08	-0.376405	0.673	0.356	0.000757289	IS-p1	DN
Cenpa	4.0835e-08	-0.602358	0.923	0.622	0.000833443	IS-p1	DN
Camk2n1	4.13686e-08	-0.334397	0.615	0.253	0.000844333	IS-p1	DN
Klf4	4.14648e-08	-0.499715	0.923	0.56	0.000846296	IS-p1	DN
Hist1h2bc	5.07487e-08	-0.543532	0.731	0.364	0.00103578	IS-p1	DN
Minos1	5.33276e-08	0.482145	0.942	0.92	0.00108842	IS-p1	UP
Ier3	5.47221e-08	-0.647938	0.923	0.684	0.00111688	IS-p1	DN
Ppp1r14b	5.63759e-08	0.513793	0.923	0.933	0.00115063	IS-p1	UP
Adamts5	6.01741e-08	-0.332535	0.519	0.178	0.00122815	IS-p1	DN
Mt1	6.30267e-08	0.928305	0.654	0.809	0.00128638	IS-p1	UP
Timp3	6.40709e-08	-0.309367	0.558	0.213	0.00130769	IS-p1	DN
Ccnl1	6.97314e-08	-0.525535	0.942	0.676	0.00142322	IS-p1	DN
Ier2	7.32631e-08	-0.502549	0.923	0.818	0.0014953	IS-p1	DN
Cycs	7.64637e-08	0.634425	0.827	0.84	0.00156062	IS-p1	UP
Ppp1r10	7.75721e-08	-0.43406	0.865	0.551	0.00158325	IS-p1	DN
Jun	7.88925e-08	-0.476666	0.981	0.844	0.0016102	IS-p1	DN
Cd34	8.19796e-08	-0.540673	0.827	0.511	0.0016732	IS-p1	DN
Smarca2	8.42682e-08	-0.448046	0.827	0.524	0.00171991	IS-p1	DN
Pim3	8.49472e-08	-0.339126	0.577	0.24	0.00173377	IS-p1	DN
Rxfp1	8.90955e-08	-0.421814	0.712	0.32	0.00181844	IS-p1	DN
Lgals1	9.76212e-08	0.319551	1	1	0.00199245	IS-p1	UP
Zmym5	1.02876e-07	-0.350433	0.712	0.347	0.0020997	IS-p1	DN
Mamdc2	1.04756e-07	-0.271935	0.404	0.111	0.00213807	IS-p1	DN
Nfe2l2	1.18573e-07	-0.398305	0.808	0.493	0.00242007	IS-p1	DN
Cox5a	1.20189e-07	0.508667	0.885	0.907	0.00245305	IS-p1	UP
Itm2a	1.27194e-07	-0.313169	0.692	0.338	0.00259604	IS-p1	DN
Itm2b	1.33704e-07	-0.44065	0.962	0.867	0.00272891	IS-p1	DN
Glul	1.41795e-07	-0.263271	0.692	0.302	0.00289404	IS-p1	DN
Gata2	1.56307e-07	-0.367708	0.75	0.373	0.00319022	IS-p1	DN
Sertad2	1.57879e-07	-0.272506	0.712	0.338	0.00322231	IS-p1	DN
Prdx1	1.66618e-07	0.403196	0.981	0.973	0.00340067	IS-p1	UP
Mt2	1.74013e-07	1.12513	0.346	0.671	0.00355161	IS-p1	UP
Arl4c	1.75035e-07	-0.43803	0.577	0.24	0.00357247	IS-p1	DN
Stmn1	1.77872e-07	-0.53827	0.981	0.8	0.00363037	IS-p1	DN
Dusp1	1.9065e-07	-0.515032	0.865	0.582	0.00389117	IS-p1	DN
Cenpf	1.93709e-07	-0.648171	0.865	0.582	0.00395359	IS-p1	DN
Steap3	2.04349e-07	-0.282621	0.596	0.249	0.00417076	IS-p1	DN
Timp1	2.0786e-07	0.796191	0.462	0.693	0.00424242	IS-p1	UP
Ptch1	2.12957e-07	-0.419447	0.808	0.462	0.00434646	IS-p1	DN
Hbp1	2.1891e-07	-0.253966	0.692	0.298	0.00446794	IS-p1	DN
Hsp90aa1	2.32006e-07	0.412708	1	0.991	0.00473525	IS-p1	UP
Nfkbia	2.39803e-07	-0.571249	0.923	0.707	0.00489437	IS-p1	DN
Kdm6a	2.40319e-07	-0.325031	0.596	0.28	0.00490492	IS-p1	DN
Junb	2.40781e-07	-0.479703	0.962	0.884	0.00491435	IS-p1	DN
Eif4b	2.43963e-07	-0.350935	0.904	0.644	0.00497929	IS-p1	DN
Rbm43	2.64524e-07	-0.256328	0.423	0.133	0.00539894	IS-p1	DN
Gem	2.65149e-07	-0.415444	0.558	0.24	0.00541169	IS-p1	DN
Rhoj	2.82271e-07	-0.389677	0.962	0.667	0.00576114	IS-p1	DN
Chd2	2.88795e-07	-0.335085	0.75	0.4	0.00589431	IS-p1	DN
Txnip	3.12478e-07	-0.682202	0.731	0.462	0.00637767	IS-p1	DN
Dctpp1	3.55397e-07	0.595177	0.558	0.729	0.00725365	IS-p1	UP
Clip3	3.68172e-07	-0.261131	0.538	0.2	0.00751439	IS-p1	DN
Tomm5	3.68303e-07	0.524967	0.904	0.849	0.00751707	IS-p1	UP
Idh3g	3.80664e-07	-0.42689	0.827	0.524	0.00776934	IS-p1	DN
Rcn3	3.84119e-07	0.565563	0.942	0.871	0.00783988	IS-p1	UP
Gabarapl1	3.93387e-07	-0.40623	0.712	0.404	0.00802903	IS-p1	DN
Ppp1r15a	4.03202e-07	-0.54768	0.846	0.587	0.00822935	IS-p1	DN
Sptan1	4.25878e-07	-0.469398	0.788	0.524	0.00869216	IS-p1	DN
Laptm4a	4.38763e-07	-0.3592	0.981	0.867	0.00895515	IS-p1	DN
Ddr2	4.74714e-07	-0.2777	0.827	0.498	0.00968892	IS-p1	DN
Usp1	5.09653e-07	0.599115	0.615	0.787	0.010402	IS-p1	UP
Psmb3	5.45579e-07	0.507043	0.846	0.836	0.0111353	IS-p1	UP
Vim	6.43525e-07	-0.36318	1	0.991	0.0131343	IS-p1	DN
Cd9	6.58e-07	-0.468835	0.904	0.6	0.0134298	IS-p1	DN
Ankra2	6.94357e-07	-0.266864	0.519	0.2	0.0141718	IS-p1	DN
Spin1	7.06364e-07	-0.266264	0.846	0.524	0.0144169	IS-p1	DN
Mex3a	7.27464e-07	-0.258014	0.731	0.396	0.0148475	IS-p1	DN
Acot1	7.44447e-07	-0.372438	0.827	0.547	0.0151942	IS-p1	DN
Ddx6	7.7076e-07	-0.372557	0.942	0.698	0.0157312	IS-p1	DN
Twist2	8.60471e-07	-0.263203	0.712	0.373	0.0175622	IS-p1	DN
Ddx5	8.64333e-07	-0.354914	0.962	0.956	0.017641	IS-p1	DN
Snw1	8.86801e-07	-0.301533	0.865	0.551	0.0180996	IS-p1	DN
Sparc	8.95426e-07	0.540339	0.981	0.996	0.0182756	IS-p1	UP
Emp1	9.27849e-07	-0.451466	0.942	0.751	0.0189374	IS-p1	DN
Snrpd1	1.03397e-06	0.465503	0.904	0.853	0.0211033	IS-p1	UP
Scara5	1.04743e-06	-0.428682	0.673	0.369	0.0213781	IS-p1	DN
Rrm2	1.14626e-06	0.650066	0.154	0.524	0.0233951	IS-p1	UP
Cd59a	1.16089e-06	-0.315506	0.654	0.342	0.0236937	IS-p1	DN
Igfbp4	1.24541e-06	0.550891	0.981	0.947	0.0254188	IS-p1	UP
Cox6c	1.2645e-06	-0.354691	1	0.956	0.0258084	IS-p1	DN
Rpl31	1.30243e-06	0.290769	0.981	0.991	0.0265826	IS-p1	UP
Pth1r	1.3999e-06	-0.257504	0.577	0.249	0.0285721	IS-p1	DN
Vit	1.46639e-06	-0.310515	0.596	0.276	0.029929	IS-p1	DN
Gnpda2	1.48859e-06	-0.381355	0.5	0.2	0.0303822	IS-p1	DN
Psma7	1.52637e-06	0.448453	0.904	0.907	0.0311532	IS-p1	UP
Serf2	1.57898e-06	0.333291	1	0.982	0.032227	IS-p1	UP
Hnrnpab	1.66401e-06	0.376224	0.942	0.898	0.0339625	IS-p1	UP
Vwa5a	1.71372e-06	-0.282729	0.615	0.293	0.0349771	IS-p1	DN
Tspan11	1.72435e-06	0.419647	0.019	0.36	0.0351939	IS-p1	UP
Set	1.73557e-06	0.361255	0.962	0.951	0.0354231	IS-p1	UP
Tmem167	1.74141e-06	0.397332	0.769	0.827	0.0355421	IS-p1	UP
Neat1	1.74299e-06	-0.704354	0.923	0.738	0.0355743	IS-p1	DN
Pltp	1.77579e-06	-0.255672	0.731	0.4	0.0362439	IS-p1	DN
Clic4	1.84569e-06	-0.303489	0.808	0.476	0.0376706	IS-p1	DN
Tgm2	1.9527e-06	-0.27765	0.635	0.316	0.0398545	IS-p1	DN
Aprt	2.01839e-06	0.443226	0.923	0.867	0.0411953	IS-p1	UP
Rpl36al	2.12839e-06	0.380576	0.981	0.938	0.0434405	IS-p1	UP
Prss28	2.13731e-06	0.968193	0.423	0.698	0.0436225	IS-p1	UP
Sh3bgrl	2.15537e-06	-0.429088	0.942	0.738	0.0439912	IS-p1	DN
Ssr2	2.24192e-06	0.502054	0.827	0.862	0.0457577	IS-p1	UP
Ndufa4	2.25922e-06	0.384598	0.962	0.924	0.0461106	IS-p1	UP
Dad1	2.28342e-06	0.465818	0.885	0.902	0.0466047	IS-p1	UP
Nktr	2.50405e-06	-0.376186	0.865	0.667	0.0511077	IS-p1	DN
Lhfp	2.56196e-06	-0.344458	0.808	0.516	0.0522896	IS-p1	DN
Pdgfra	2.56939e-06	-0.346727	0.923	0.76	0.0524412	IS-p1	DN
Ppib	2.58682e-06	0.327959	0.962	0.969	0.0527969	IS-p1	UP
Ebf1	2.65049e-06	-0.416668	0.904	0.582	0.0540965	IS-p1	DN
Kdm5b	2.65645e-06	-0.383748	0.731	0.458	0.0542182	IS-p1	DN
Tmsb4x	2.73793e-06	-0.259426	1	1	0.0558812	IS-p1	DN
Tob1	2.76781e-06	-0.268397	0.692	0.364	0.056491	IS-p1	DN
Sumo2	2.78246e-06	0.401726	0.923	0.942	0.0567901	IS-p1	UP
Aff1	2.80838e-06	-0.326087	0.577	0.276	0.0573191	IS-p1	DN
Sulf1	2.85922e-06	0.664706	0.269	0.569	0.0583568	IS-p1	UP
Tmem97	2.89662e-06	0.491825	0.269	0.573	0.05912	IS-p1	UP
Anxa1	2.91542e-06	-0.291855	0.731	0.409	0.0595037	IS-p1	DN
Chka	3.07109e-06	-0.277716	0.692	0.364	0.0626809	IS-p1	DN
Rtn4	3.17853e-06	-0.302532	0.885	0.653	0.0648738	IS-p1	DN
Anp32a	3.22488e-06	-0.384972	0.962	0.764	0.0658197	IS-p1	DN
Serinc3	3.38212e-06	-0.289839	0.692	0.329	0.069029	IS-p1	DN
Taf10	3.5253e-06	0.446308	0.731	0.778	0.0719515	IS-p1	UP
Fth1	3.8298e-06	0.421649	1	1	0.0781662	IS-p1	UP
Thbs1	3.91284e-06	-0.423407	0.769	0.449	0.0798611	IS-p1	DN
Adm	4.01608e-06	-0.408472	0.673	0.369	0.0819682	IS-p1	DN
Trib1	4.04345e-06	-0.263313	0.596	0.284	0.0825269	IS-p1	DN
Ifi27l2a	4.09085e-06	-0.753486	0.846	0.613	0.0834942	IS-p1	DN
Ckap4	4.35668e-06	0.529831	0.769	0.831	0.0889199	IS-p1	UP
Csrnp1	4.42161e-06	-0.290353	0.538	0.236	0.0902451	IS-p1	DN
Lrrc59	4.71381e-06	0.517181	0.442	0.68	0.0962089	IS-p1	UP
Rgmb	5.33262e-06	-0.279461	0.558	0.267	0.108839	IS-p1	DN
Maf1	5.33594e-06	-0.259785	0.577	0.271	0.108907	IS-p1	DN
Aplp2	5.40211e-06	-0.28937	0.923	0.716	0.110257	IS-p1	DN
Gja1	5.41375e-06	0.714935	0.75	0.827	0.110495	IS-p1	UP
Oxa1l	5.46744e-06	-0.253489	0.673	0.382	0.11159	IS-p1	DN
S100a10	5.47988e-06	-0.358232	1	0.973	0.111844	IS-p1	DN
Uqcrb	5.51125e-06	0.385624	0.923	0.862	0.112485	IS-p1	UP
Prdx2	5.78195e-06	0.370926	0.962	0.951	0.11801	IS-p1	UP
Slc38a2	5.80055e-06	-0.444017	0.923	0.769	0.118389	IS-p1	DN
Tdo2	5.84033e-06	1.02717	0.096	0.422	0.119201	IS-p1	UP
Cdh5	6.03708e-06	-0.301238	0.519	0.231	0.123217	IS-p1	DN
Sirt2	6.2735e-06	-0.269379	0.635	0.324	0.128042	IS-p1	DN
Klf7	6.57271e-06	-0.303527	0.577	0.284	0.134149	IS-p1	DN
Mrpl18	6.57653e-06	0.502919	0.596	0.738	0.134227	IS-p1	UP
6030408B16Rik	6.6368e-06	0.48855	0.25	0.573	0.135457	IS-p1	UP
Ncl	6.65491e-06	0.442378	0.962	0.951	0.135827	IS-p1	UP
Nfkbiz	6.92925e-06	-0.382973	0.596	0.289	0.141426	IS-p1	DN
Nedd4l	6.968e-06	-0.264326	0.481	0.209	0.142217	IS-p1	DN
Rarres2	6.97827e-06	-0.420758	0.942	0.711	0.142427	IS-p1	DN
Rin2	7.30032e-06	-0.277564	0.654	0.347	0.149	IS-p1	DN
Fzd2	7.32183e-06	-0.365027	0.865	0.636	0.149438	IS-p1	DN
Knstrn	7.32535e-06	-0.345403	0.635	0.324	0.14951	IS-p1	DN
Prrc2b	7.54321e-06	-0.293966	0.769	0.471	0.153957	IS-p1	DN
Cenpe	7.63978e-06	-0.348593	0.731	0.413	0.155928	IS-p1	DN
Hadh	7.94079e-06	-0.272935	0.75	0.444	0.162072	IS-p1	DN
Cenpm	9.29012e-06	-0.281952	0.808	0.462	0.189611	IS-p1	DN
Pttg1	9.39265e-06	-0.340038	0.865	0.489	0.191704	IS-p1	DN
Zfand5	9.43141e-06	-0.38376	0.846	0.644	0.192495	IS-p1	DN
Ly6c1	9.63229e-06	0.80752	0.308	0.604	0.196595	IS-p1	UP
Sdf2l1	9.82387e-06	0.468786	0.25	0.538	0.200505	IS-p1	UP
Dut	9.91016e-06	0.646154	0.442	0.667	0.202266	IS-p1	UP
Med13	1.01122e-05	-0.368693	0.731	0.471	0.20639	IS-p1	DN
Zranb1	1.05692e-05	-0.279572	0.673	0.36	0.215717	IS-p1	DN
Sec61g	1.08376e-05	0.318757	1	0.942	0.221196	IS-p1	UP
Uqcr10	1.0902e-05	0.375546	0.885	0.849	0.22251	IS-p1	UP
Dio2	1.1305e-05	-0.397373	0.538	0.249	0.230735	IS-p1	DN
Mrpl12	1.16735e-05	0.511207	0.596	0.733	0.238256	IS-p1	UP
Tmsb10	1.21674e-05	0.318649	0.981	0.982	0.248337	IS-p1	UP
Maf	1.28848e-05	-0.488503	0.885	0.676	0.262979	IS-p1	DN
Dcn	1.31684e-05	-0.465824	1	0.973	0.268767	IS-p1	DN
Selenop	1.35073e-05	-0.284637	0.904	0.631	0.275684	IS-p1	DN
Nedd4	1.37157e-05	-0.268336	0.962	0.924	0.279937	IS-p1	DN
Mrpl24	1.3734e-05	-0.338033	0.865	0.569	0.28031	IS-p1	DN
C1ra	1.38042e-05	-0.270204	0.538	0.262	0.281744	IS-p1	DN
Zeb2	1.39526e-05	-0.253393	0.885	0.569	0.284773	IS-p1	DN
Cdkn3	1.44803e-05	-0.363665	0.558	0.258	0.295542	IS-p1	DN
Bptf	1.47301e-05	-0.277598	0.885	0.618	0.300642	IS-p1	DN
Sf3b5	1.51156e-05	0.423651	0.846	0.818	0.308509	IS-p1	UP
Snu13	1.51697e-05	0.459651	0.846	0.836	0.309614	IS-p1	UP
Alad	1.52721e-05	0.373463	0.173	0.507	0.311703	IS-p1	UP
Ppp3ca	1.59231e-05	0.660282	0.596	0.733	0.324991	IS-p1	UP
Epb41l4aos	1.59608e-05	-0.278982	0.673	0.382	0.325759	IS-p1	DN
Robo2	1.62329e-05	-0.367515	0.712	0.404	0.331313	IS-p1	DN
Ilk	1.62833e-05	-0.415931	0.846	0.573	0.332343	IS-p1	DN
Hsp90b1	1.63796e-05	0.315678	0.962	0.982	0.334307	IS-p1	UP
3632451O06Rik	1.65278e-05	-0.346447	0.538	0.262	0.337332	IS-p1	DN
Alkbh5	1.70892e-05	-0.256495	0.827	0.569	0.34879	IS-p1	DN
Reep3	1.76168e-05	-0.287186	0.827	0.551	0.359558	IS-p1	DN
Gapdh	1.77044e-05	0.363867	1	0.96	0.361348	IS-p1	UP
Sfpq	1.78032e-05	-0.382918	0.942	0.827	0.363364	IS-p1	DN
Gspt1	1.85214e-05	0.407492	0.769	0.818	0.378021	IS-p1	UP
Rgs2	1.87974e-05	0.53641	0.731	0.858	0.383656	IS-p1	UP
Ldhb	1.91806e-05	-0.294186	0.75	0.467	0.391477	IS-p1	DN
Asl	1.95807e-05	-0.251243	0.788	0.542	0.399643	IS-p1	DN
Edf1	2.01941e-05	0.389177	0.827	0.804	0.412162	IS-p1	UP
Supt4a	2.06129e-05	-0.256345	0.846	0.587	0.42071	IS-p1	DN
Rev3l	2.13654e-05	-0.408391	0.788	0.511	0.436068	IS-p1	DN
Ostc	2.16575e-05	0.373012	0.904	0.858	0.442029	IS-p1	UP
Ppp4r3b	2.26592e-05	-0.293411	0.712	0.431	0.462475	IS-p1	DN
Erp29	2.31936e-05	0.418783	0.904	0.858	0.47338	IS-p1	UP
Topors	2.4245e-05	-0.348133	0.827	0.551	0.49484	IS-p1	DN
Nav3	2.4521e-05	0.375236	0.058	0.351	0.500474	IS-p1	UP
Adgrg2	2.73405e-05	-0.260873	0.231	0.053	0.55802	IS-p1	DN
Hoxd10	2.784e-05	-0.261952	0.769	0.453	0.568214	IS-p1	DN
Aldoa	2.82613e-05	0.526528	0.692	0.742	0.576813	IS-p1	UP
Cnih4	2.86725e-05	0.439084	0.692	0.769	0.585207	IS-p1	UP
Axin2	3.05415e-05	-0.261901	0.462	0.209	0.623352	IS-p1	DN
Ppp1r12a	3.0909e-05	-0.293346	0.75	0.529	0.630852	IS-p1	DN
Rb1cc1	3.19768e-05	-0.285073	0.596	0.311	0.652647	IS-p1	DN
Rbx1	3.20945e-05	0.408034	0.942	0.844	0.655049	IS-p1	UP
Eif2s2	3.23989e-05	0.41503	0.923	0.951	0.661262	IS-p1	UP
Pkd2	3.26497e-05	-0.310927	0.712	0.409	0.66638	IS-p1	DN
Mrpl17	3.57476e-05	0.383701	0.808	0.8	0.729608	IS-p1	UP
Ssr4	3.59243e-05	0.310717	0.981	0.92	0.733215	IS-p1	UP
Adamts2	3.66615e-05	0.449973	0.288	0.573	0.748261	IS-p1	UP
Tbx3	3.67658e-05	-0.311732	0.75	0.471	0.75039	IS-p1	DN
Cisd1	3.83188e-05	0.381413	0.423	0.622	0.782086	IS-p1	UP
Fosb	3.86081e-05	-0.520037	0.923	0.72	0.787991	IS-p1	DN
Rad21	3.9851e-05	-0.391331	0.808	0.502	0.813358	IS-p1	DN
Cacybp	4.29427e-05	0.455414	0.769	0.782	0.87646	IS-p1	UP
Ckap2	4.33657e-05	-0.253788	0.673	0.347	0.885095	IS-p1	DN
Phf13	4.43099e-05	-0.253158	0.5	0.244	0.904365	IS-p1	DN
Pik3r1	4.48568e-05	-0.251659	0.673	0.378	0.915527	IS-p1	DN
Kctd12	4.52436e-05	-0.401599	0.865	0.6	0.923423	IS-p1	DN
Mrto4	4.59219e-05	0.472926	0.577	0.707	0.937266	IS-p1	UP
Gpatch8	4.68869e-05	-0.253406	0.673	0.422	0.956961	IS-p1	DN
Nid1	4.76753e-05	-0.312636	0.962	0.813	0.973052	IS-p1	DN
Gatad2b	4.82523e-05	-0.293458	0.635	0.387	0.98483	IS-p1	DN
Fbxl3	4.83254e-05	-0.347546	0.538	0.271	0.986321	IS-p1	DN
Hmgcs2	5.27401e-05	-0.375985	0.5	0.244	1	IS-p1	DN
Ep300	5.3308e-05	-0.304303	0.654	0.391	1	IS-p1	DN
Rras2	5.61023e-05	0.361284	0.135	0.427	1	IS-p1	UP
Nfs1	5.62414e-05	-0.317617	0.5	0.222	1	IS-p1	DN
Ifitm3	5.69817e-05	0.331479	0.981	1	1	IS-p1	UP
Gsn	5.78582e-05	-0.357102	0.942	0.756	1	IS-p1	DN
Ormdl3	5.95517e-05	-0.259673	0.635	0.333	1	IS-p1	DN
Lsm6	6.02429e-05	0.313928	0.673	0.782	1	IS-p1	UP
Serbp1	6.02612e-05	0.286664	0.962	0.947	1	IS-p1	UP
Map1lc3b	6.0558e-05	-0.292294	0.904	0.733	1	IS-p1	DN
Mrps12	6.12293e-05	0.391584	0.519	0.693	1	IS-p1	UP
Aldh2	6.17651e-05	-0.283711	0.904	0.769	1	IS-p1	DN
Pdia4	6.24616e-05	0.442139	0.615	0.72	1	IS-p1	UP
Serpinb1a	6.29024e-05	-0.278715	0.519	0.249	1	IS-p1	DN
Fkbp4	6.56426e-05	0.483403	0.712	0.773	1	IS-p1	UP
Vegfb	6.72059e-05	-0.307623	0.654	0.396	1	IS-p1	DN
Cyp51	6.98402e-05	0.367864	0.173	0.467	1	IS-p1	UP
Rrbp1	7.32907e-05	0.44214	0.923	0.898	1	IS-p1	UP
Wsb1	7.35561e-05	-0.317147	0.769	0.56	1	IS-p1	DN
Anp32b	7.37149e-05	0.298413	0.962	0.933	1	IS-p1	UP
Pkm	7.63606e-05	0.390652	0.846	0.844	1	IS-p1	UP
Mki67	7.64592e-05	-0.421617	0.846	0.604	1	IS-p1	DN
Myc	7.83405e-05	-0.33783	0.712	0.467	1	IS-p1	DN
Tiparp	7.99083e-05	-0.280511	0.865	0.604	1	IS-p1	DN
Tuba1a	8.25419e-05	-0.305711	0.981	0.836	1	IS-p1	DN
Matr3	8.2689e-05	-0.274662	0.962	0.747	1	IS-p1	DN
Phgdh	8.27844e-05	0.43565	0.442	0.627	1	IS-p1	UP
Cygb	8.59678e-05	0.440449	0.519	0.698	1	IS-p1	UP
Cdv3	8.80878e-05	0.403646	0.769	0.809	1	IS-p1	UP
Paics	8.86967e-05	-0.313589	0.904	0.658	1	IS-p1	DN
Morf4l1	9.08204e-05	-0.264668	0.962	0.88	1	IS-p1	DN
Cavin1	9.69555e-05	-0.386952	0.885	0.591	1	IS-p1	DN
Sat1	9.79082e-05	-0.338468	0.75	0.493	1	IS-p1	DN
Map4k4	0.000100336	-0.250488	0.904	0.636	1	IS-p1	DN
Slc38a1	0.000101446	-0.303459	0.538	0.289	1	IS-p1	DN
Xiap	0.000104006	-0.286188	0.654	0.373	1	IS-p1	DN
Olfml3	0.000104552	0.431902	0.846	0.871	1	IS-p1	UP
Hoxd11	0.000104599	-0.312905	0.885	0.658	1	IS-p1	DN
Pclaf	0.000105654	0.373681	0.788	0.813	1	IS-p1	UP
Aspm	0.000111679	-0.323054	0.558	0.28	1	IS-p1	DN
Pdlim3	0.000113847	-0.327423	0.385	0.156	1	IS-p1	DN
Dio3	0.000115958	0.536131	0	0.236	1	IS-p1	UP
Chd4	0.000119402	-0.325302	0.923	0.782	1	IS-p1	DN
Nudc	0.000121023	0.38344	0.788	0.769	1	IS-p1	UP
Pcsk5	0.000125538	0.590913	0.731	0.733	1	IS-p1	UP
Zbtb7a	0.000126812	-0.2763	0.712	0.471	1	IS-p1	DN
Rbms2	0.00012789	-0.375604	0.654	0.418	1	IS-p1	DN
Wdr43	0.000130112	0.4095	0.423	0.618	1	IS-p1	UP
BC005537	0.00013164	-0.303696	0.904	0.662	1	IS-p1	DN
Ptn	0.00013173	-0.511999	0.865	0.662	1	IS-p1	DN
Fkbp11	0.000132348	0.52202	0.558	0.676	1	IS-p1	UP
Apex1	0.000137417	0.496445	0.462	0.587	1	IS-p1	UP
Eif5	0.000138154	0.335601	0.923	0.867	1	IS-p1	UP
Homer1	0.000138917	-0.298305	0.481	0.249	1	IS-p1	DN
Mprip	0.00013931	-0.388491	0.846	0.569	1	IS-p1	DN
Mgea5	0.000141005	-0.299818	0.519	0.289	1	IS-p1	DN
Dnajc3	0.000141173	0.501967	0.692	0.76	1	IS-p1	UP
Mydgf	0.000150364	0.419273	0.654	0.724	1	IS-p1	UP
Gstp1	0.000152637	0.388404	0.731	0.751	1	IS-p1	UP
Gpsm2	0.000152683	-0.368726	0.481	0.244	1	IS-p1	DN
Igkc	0.000153519	1.99642	0.115	0.391	1	IS-p1	UP
Hp1bp3	0.000155614	-0.269229	0.923	0.667	1	IS-p1	DN
Galk1	0.000157236	0.334885	0.442	0.613	1	IS-p1	UP
Tsc22d2	0.000159496	-0.267328	0.712	0.467	1	IS-p1	DN
Cgnl1	0.000159838	-0.262918	0.558	0.307	1	IS-p1	DN
Plpp3	0.000160552	-0.459876	0.942	0.702	1	IS-p1	DN
Cd200	0.000160809	-0.29655	0.731	0.462	1	IS-p1	DN
Ubb	0.000162294	0.299778	0.962	0.978	1	IS-p1	UP
Mthfd2	0.00016467	0.322271	0.192	0.467	1	IS-p1	UP
Tuba1b	0.000168433	0.295932	0.962	0.938	1	IS-p1	UP
Cdk4	0.000170077	0.332444	0.885	0.809	1	IS-p1	UP
Haus4	0.000170158	-0.317578	0.462	0.227	1	IS-p1	DN
Rilpl2	0.000172845	-0.284134	0.558	0.32	1	IS-p1	DN
Anapc5	0.000173818	-0.26958	0.865	0.64	1	IS-p1	DN
Cthrc1	0.000175587	0.730225	0.135	0.373	1	IS-p1	UP
Igha	0.000176816	1.24118	0.058	0.311	1	IS-p1	UP
Zfp36l2	0.000180209	-0.377839	0.923	0.64	1	IS-p1	DN
H1f0	0.000184385	-0.464053	0.692	0.511	1	IS-p1	DN
Nufip2	0.000187971	-0.299261	0.865	0.644	1	IS-p1	DN
Mrpl13	0.000188223	0.375958	0.635	0.747	1	IS-p1	UP
Cd52	0.00019741	0.630745	0	0.222	1	IS-p1	UP
Col4a5	0.000199287	-0.298976	0.712	0.453	1	IS-p1	DN
Rbbp6	0.000200809	-0.344692	0.808	0.662	1	IS-p1	DN
Klf6	0.000203295	-0.382501	0.827	0.564	1	IS-p1	DN
Nfat5	0.000203925	-0.260171	0.654	0.413	1	IS-p1	DN
Cct7	0.000204099	0.361717	0.846	0.809	1	IS-p1	UP
Nedd8	0.000204732	0.292809	0.923	0.871	1	IS-p1	UP
Kif20a	0.00020943	-0.294834	0.673	0.391	1	IS-p1	DN
Fxyd5	0.000215141	0.639773	0.327	0.551	1	IS-p1	UP
Psma2	0.000218362	0.336854	0.865	0.831	1	IS-p1	UP
Plk2	0.000224226	-0.335944	0.558	0.293	1	IS-p1	DN
Mcl1	0.000225007	-0.413498	0.904	0.662	1	IS-p1	DN
Nop58	0.000225801	0.359512	0.846	0.827	1	IS-p1	UP
Tk1	0.000227239	0.44649	0.192	0.453	1	IS-p1	UP
Col18a1	0.000230223	-0.347533	0.885	0.667	1	IS-p1	DN
Cdkn1a	0.000234249	-0.255198	0.481	0.24	1	IS-p1	DN
Lamp2	0.000242408	-0.283489	0.942	0.733	1	IS-p1	DN
Lman1	0.000257043	0.328298	0.865	0.818	1	IS-p1	UP
Creld2	0.000267022	0.402639	0.25	0.498	1	IS-p1	UP
Hdlbp	0.000270248	0.401293	0.769	0.836	1	IS-p1	UP
Ndufab1	0.000274739	0.269271	0.904	0.831	1	IS-p1	UP
Cox7b	0.000281093	0.309852	0.904	0.898	1	IS-p1	UP
Pcolce	0.000281999	0.436056	0.558	0.729	1	IS-p1	UP
Vezf1	0.000286128	-0.263568	0.712	0.498	1	IS-p1	DN
Ppa1	0.000296305	0.412486	0.558	0.68	1	IS-p1	UP
Cox6b2	0.00030317	-0.291671	0.577	0.347	1	IS-p1	DN
Pcf11	0.000305244	-0.27571	0.692	0.462	1	IS-p1	DN
Ube2m	0.00031089	0.27279	0.673	0.724	1	IS-p1	UP
Tsc22d1	0.000310992	-0.270812	0.846	0.564	1	IS-p1	DN
Ogn	0.000312663	0.368844	0.058	0.298	1	IS-p1	UP
Snrpd2	0.000319334	0.255599	0.942	0.898	1	IS-p1	UP
Arid4b	0.000322923	-0.285111	0.808	0.587	1	IS-p1	DN
Des	0.000328731	-0.322741	0.885	0.627	1	IS-p1	DN
Tmed9	0.000330517	0.314017	0.904	0.849	1	IS-p1	UP
Uqcc2	0.000339993	0.367808	0.673	0.76	1	IS-p1	UP
Rnf7	0.000344466	0.358912	0.769	0.773	1	IS-p1	UP
Ssb	0.000346208	0.287778	0.923	0.88	1	IS-p1	UP
Mcm4	0.000352578	0.368643	0.173	0.44	1	IS-p1	UP
Selenom	0.000363038	0.432507	0.846	0.822	1	IS-p1	UP
Ubc	0.000366717	-0.28209	0.942	0.889	1	IS-p1	DN
Atp5o.1	0.000377254	0.301558	0.885	0.853	1	IS-p1	UP
Cbx5	0.000378286	0.396288	0.462	0.627	1	IS-p1	UP
Igfbp5	0.000381613	0.740666	0.288	0.542	1	IS-p1	UP
Mapk8	0.000383653	-0.290108	0.5	0.271	1	IS-p1	DN
Tln1	0.000386968	-0.25087	0.808	0.613	1	IS-p1	DN
Nudcd2	0.000394243	0.359762	0.538	0.676	1	IS-p1	UP
Cntrl	0.000399908	-0.312965	0.462	0.24	1	IS-p1	DN
Mbd3	0.000405304	0.376301	0.596	0.707	1	IS-p1	UP
Mcm3	0.000417281	0.324279	0.135	0.391	1	IS-p1	UP
Qk	0.000418213	-0.256447	0.846	0.684	1	IS-p1	DN
Pdap1	0.000420847	0.308054	0.923	0.844	1	IS-p1	UP
Pros1	0.000430097	-0.255687	0.635	0.404	1	IS-p1	DN
H2afj	0.000435722	0.367102	0.808	0.831	1	IS-p1	UP
Eif2s1	0.00044859	0.402427	0.654	0.711	1	IS-p1	UP
Eprs	0.000450808	0.360091	0.827	0.822	1	IS-p1	UP
Bcat1	0.000455481	0.271201	0.038	0.262	1	IS-p1	UP
Cox7a2	0.000455842	0.299945	0.962	0.907	1	IS-p1	UP
Fndc3b	0.000467807	0.355161	0.346	0.578	1	IS-p1	UP
Fkbp1a	0.000470369	0.308975	0.923	0.853	1	IS-p1	UP
Ptx3	0.000481619	0.584515	0.115	0.342	1	IS-p1	UP
Pin1	0.000481806	0.415629	0.558	0.644	1	IS-p1	UP
Tmod3	0.000494367	-0.253818	0.654	0.471	1	IS-p1	DN
Myh10	0.000495716	-0.323357	0.827	0.64	1	IS-p1	DN
Fam136a	0.000501541	0.329641	0.288	0.529	1	IS-p1	UP
Runx1	0.000525947	0.472979	0.231	0.458	1	IS-p1	UP
Serpine2	0.000531265	0.554662	0.827	0.8	1	IS-p1	UP
Cdk1	0.000555093	0.394244	0.308	0.573	1	IS-p1	UP
Basp1	0.000566545	0.458747	0.423	0.569	1	IS-p1	UP
Tceal9	0.00056891	0.312331	0.962	0.902	1	IS-p1	UP
Sqstm1	0.000575028	-0.27777	0.769	0.591	1	IS-p1	DN
Ddx3x	0.000578122	-0.294329	0.942	0.76	1	IS-p1	DN
Znhit1	0.000585915	0.322767	0.365	0.582	1	IS-p1	UP
Timm13	0.000607604	0.329018	0.885	0.858	1	IS-p1	UP
Tppp3	0.000611304	-0.256936	0.365	0.164	1	IS-p1	DN
Fkbp3	0.000622951	0.364634	0.827	0.787	1	IS-p1	UP
Igfbp6	0.000644836	-0.316003	0.942	0.831	1	IS-p1	DN
Fam118a	0.000692621	-0.348727	0.231	0.076	1	IS-p1	DN
Dhfr	0.000718818	0.3395	0.154	0.382	1	IS-p1	UP
Nop16	0.000724683	0.338041	0.365	0.556	1	IS-p1	UP
Tbcb	0.000730148	0.38935	0.538	0.676	1	IS-p1	UP
1500015O10Rik	0.000732477	0.462623	0.173	0.4	1	IS-p1	UP
Svil	0.000736076	-0.251166	0.75	0.538	1	IS-p1	DN
Eno1	0.00076017	0.381501	0.788	0.756	1	IS-p1	UP
Tmem14c	0.000816011	0.388035	0.481	0.618	1	IS-p1	UP
Timm8a1	0.000827081	0.421983	0.385	0.569	1	IS-p1	UP
Map2k2	0.000839197	0.412834	0.615	0.702	1	IS-p1	UP
Rassf1	0.000841209	-0.287057	0.635	0.436	1	IS-p1	DN
Pgls	0.000842249	0.309209	0.885	0.849	1	IS-p1	UP
Il13ra2	0.000848639	-0.287218	0.404	0.213	1	IS-p1	DN
Rhob	0.000851365	-0.315114	0.827	0.636	1	IS-p1	DN
Cks1b	0.00088538	0.329215	0.75	0.796	1	IS-p1	UP
Wt1	0.00088775	-0.289808	0.808	0.636	1	IS-p1	DN
P4ha2	0.000891376	0.391331	0.308	0.524	1	IS-p1	UP
Igf1	0.000893291	-0.327023	0.981	0.947	1	IS-p1	DN
Erg28	0.000893428	0.290984	0.327	0.551	1	IS-p1	UP
Ptpra	0.000933541	-0.337157	0.712	0.462	1	IS-p1	DN
Hist1h2ap	0.000938517	0.370689	0.154	0.418	1	IS-p1	UP
Hoxa10	0.000955943	-0.30462	0.942	0.822	1	IS-p1	DN
Pdgfc	0.000973946	0.420565	0.308	0.507	1	IS-p1	UP
Psmb5	0.000978871	0.291942	0.904	0.804	1	IS-p1	UP
Sra1	0.00101653	0.358261	0.519	0.667	1	IS-p1	UP
Timm50	0.00106411	0.341343	0.327	0.551	1	IS-p1	UP
Zcrb1	0.00108141	0.414352	0.769	0.751	1	IS-p1	UP
Rbp4	0.0010928	0.629842	0.231	0.431	1	IS-p1	UP
Psma4	0.00112069	0.258811	0.885	0.853	1	IS-p1	UP
Wwtr1	0.00112949	-0.370859	0.519	0.32	1	IS-p1	DN
Tyms	0.00113731	0.354503	0.385	0.582	1	IS-p1	UP
Ccne1	0.00114039	0.278489	0.115	0.324	1	IS-p1	UP
Hyou1	0.00114931	0.2828	0.135	0.356	1	IS-p1	UP
Mcm6	0.00116621	0.377088	0.173	0.396	1	IS-p1	UP
Fn1	0.00121521	-0.272998	0.962	0.884	1	IS-p1	DN
Atp6v1g1	0.00123852	0.351486	0.673	0.769	1	IS-p1	UP
Cops3	0.00124816	0.285899	0.288	0.516	1	IS-p1	UP
Dbi	0.00126896	0.2609	0.923	0.831	1	IS-p1	UP
Il1r1	0.00126992	0.359984	0.308	0.52	1	IS-p1	UP
Klhl5	0.00134261	-0.300272	0.327	0.147	1	IS-p1	DN
Lyar	0.00136738	0.438076	0.712	0.689	1	IS-p1	UP
Wdr75	0.0013898	0.304081	0.269	0.48	1	IS-p1	UP
Hoxa11	0.00143357	-0.262969	0.865	0.653	1	IS-p1	DN
Brd8	0.00143753	-0.256287	0.692	0.476	1	IS-p1	DN
Hnrnpd	0.00145599	0.336681	0.808	0.809	1	IS-p1	UP
Fdps	0.00148575	0.291412	0.154	0.356	1	IS-p1	UP
Prmt1	0.00148847	0.348452	0.846	0.791	1	IS-p1	UP
Hras	0.00154268	0.376809	0.481	0.609	1	IS-p1	UP
Arrdc3	0.00156737	-0.355939	0.269	0.111	1	IS-p1	DN
Ssr1	0.00158818	0.292957	0.75	0.773	1	IS-p1	UP
Tmem256	0.00159128	0.281199	0.808	0.778	1	IS-p1	UP
Pdia3	0.00161696	0.298004	0.942	0.884	1	IS-p1	UP
Fam111a	0.00164073	0.337106	0.25	0.476	1	IS-p1	UP
Cotl1	0.00164116	-0.258683	0.654	0.467	1	IS-p1	DN
Pmepa1	0.00164336	0.277833	0.212	0.458	1	IS-p1	UP
Phf5a	0.00165519	0.356232	0.712	0.72	1	IS-p1	UP
Snrpd3	0.00165651	0.348377	0.923	0.804	1	IS-p1	UP
Rbm8a	0.00170707	0.319125	0.75	0.782	1	IS-p1	UP
Nolc1	0.00172894	0.391166	0.654	0.702	1	IS-p1	UP
Atox1	0.00176315	0.298526	0.865	0.818	1	IS-p1	UP
Gtf3c6	0.00179745	0.299513	0.365	0.569	1	IS-p1	UP
Slc35b1	0.00181699	0.338843	0.269	0.476	1	IS-p1	UP
Higd1a	0.0018238	0.415086	0.5	0.618	1	IS-p1	UP
Tpm4	0.00187554	0.253456	0.904	0.849	1	IS-p1	UP
Snrpb2	0.00190544	-0.282414	0.808	0.542	1	IS-p1	DN
Srsf7	0.00192087	0.339626	0.788	0.738	1	IS-p1	UP
Vegfa	0.00201218	-0.267401	0.635	0.422	1	IS-p1	DN
Cmpk1	0.0020509	0.320325	0.365	0.542	1	IS-p1	UP
Cox6b1	0.00210368	0.269147	0.923	0.911	1	IS-p1	UP
Fubp1	0.00210472	0.375988	0.827	0.76	1	IS-p1	UP
Pcm1	0.00213028	-0.274514	0.788	0.604	1	IS-p1	DN
Ifi205	0.00215163	0.254696	0.019	0.196	1	IS-p1	UP
Sh3bgrl3	0.00219068	0.481558	0.692	0.729	1	IS-p1	UP
Ier5l	0.00221383	-0.320607	0.692	0.493	1	IS-p1	DN
Arhgef2	0.00225183	-0.32037	0.423	0.231	1	IS-p1	DN
Fzd1	0.00228667	0.451088	0.538	0.618	1	IS-p1	UP
Tmed10	0.00230332	0.278875	0.885	0.849	1	IS-p1	UP
Vcan	0.00236045	0.377158	0.769	0.818	1	IS-p1	UP
Serpina3n	0.00237902	0.531815	0.269	0.444	1	IS-p1	UP
Dnajb11	0.00242648	0.372664	0.462	0.587	1	IS-p1	UP
Hspa5	0.0025555	0.304504	0.981	0.951	1	IS-p1	UP
Hsph1	0.00258497	0.336588	0.769	0.773	1	IS-p1	UP
Samd1	0.00258526	0.254486	0.25	0.444	1	IS-p1	UP
Fabp5	0.00263968	0.409575	0.615	0.68	1	IS-p1	UP
Tmem234	0.00268757	0.303177	0.769	0.756	1	IS-p1	UP
Tagln	0.00280943	-0.600349	0.077	0.28	1	IS-p1	DN
Arhgdia	0.00293566	0.32109	0.788	0.738	1	IS-p1	UP
Slfn9	0.002949	0.358651	0.115	0.298	1	IS-p1	UP
Cyba	0.00302757	0.33781	0.808	0.813	1	IS-p1	UP
Stip1	0.0031834	0.395894	0.558	0.658	1	IS-p1	UP
9530068E07Rik	0.00318491	-0.349914	0.808	0.538	1	IS-p1	DN
Gas1	0.00323978	-0.301641	0.846	0.613	1	IS-p1	DN
Plac8	0.00325433	0.264581	0.981	0.978	1	IS-p1	UP
Spon2	0.00331158	0.277895	0.135	0.338	1	IS-p1	UP
Ccdc25	0.00337787	0.306524	0.25	0.458	1	IS-p1	UP
Gadd45gip1	0.00341915	0.313634	0.346	0.507	1	IS-p1	UP
Kmt5a	0.00343871	0.336302	0.558	0.667	1	IS-p1	UP
Htra2	0.00354531	0.332745	0.365	0.52	1	IS-p1	UP
Arpc4	0.00360379	0.350461	0.673	0.684	1	IS-p1	UP
Pianp	0.00372272	-0.28214	0.481	0.28	1	IS-p1	DN
Mrpl20	0.00383424	0.294321	0.846	0.756	1	IS-p1	UP
H2afy	0.00386289	0.279606	0.769	0.787	1	IS-p1	UP
Tpm3	0.00397077	0.278215	0.904	0.862	1	IS-p1	UP
Mdh2	0.00398823	0.302069	0.846	0.76	1	IS-p1	UP
Rpn1	0.00410694	0.267311	0.712	0.711	1	IS-p1	UP
Lig1	0.00413256	0.314876	0.269	0.462	1	IS-p1	UP
Rbm28	0.00416129	0.289674	0.327	0.538	1	IS-p1	UP
Txnl1	0.00418482	0.263944	0.846	0.782	1	IS-p1	UP
Cdc20	0.00419416	-0.286138	0.712	0.489	1	IS-p1	DN
Fst	0.00421146	0.647962	0.692	0.689	1	IS-p1	UP
Plod2	0.00429031	0.369139	0.577	0.653	1	IS-p1	UP
Ebna1bp2	0.0043144	0.362009	0.615	0.68	1	IS-p1	UP
Gpx3	0.00433173	0.475937	0.519	0.693	1	IS-p1	UP
Mrpl41	0.0043989	0.323222	0.346	0.489	1	IS-p1	UP
Fus	0.00446941	-0.29251	0.962	0.782	1	IS-p1	DN
Tipin	0.00447963	0.311266	0.269	0.449	1	IS-p1	UP
Ly6e	0.00453682	0.28414	0.923	0.876	1	IS-p1	UP
Ndufa11	0.00462648	0.330362	0.827	0.809	1	IS-p1	UP
Tmem208	0.0047793	0.294199	0.519	0.596	1	IS-p1	UP
Cdca7	0.00479719	0.28763	0.231	0.422	1	IS-p1	UP
Ndufb2	0.00482925	0.319299	0.788	0.711	1	IS-p1	UP
Sf3a3	0.0048369	0.327712	0.481	0.582	1	IS-p1	UP
Tfg	0.00483759	-0.26541	0.635	0.444	1	IS-p1	DN
Gm10320	0.00489962	0.309359	0.635	0.658	1	IS-p1	UP
Sec13	0.00496208	0.314893	0.519	0.591	1	IS-p1	UP
Mrpl57	0.00500571	0.319094	0.462	0.587	1	IS-p1	UP
Akt1	0.00518261	0.319683	0.462	0.596	1	IS-p1	UP
Serp1	0.00519724	0.320295	0.846	0.769	1	IS-p1	UP
1810037I17Rik	0.00525527	0.30017	0.865	0.804	1	IS-p1	UP
Alyref	0.00527923	0.354759	0.846	0.764	1	IS-p1	UP
Wnt4	0.00545403	0.395698	0.135	0.302	1	IS-p1	UP
Timp2	0.00567326	-0.279501	0.962	0.733	1	IS-p1	DN
Nop10	0.00570434	0.279617	0.923	0.84	1	IS-p1	UP
Raf1	0.0058933	-0.28491	0.5	0.329	1	IS-p1	DN
Cox6a1	0.0060582	0.280255	0.827	0.791	1	IS-p1	UP
Chordc1	0.00607422	0.301619	0.423	0.587	1	IS-p1	UP
Lgmn	0.00608315	0.308686	0.5	0.622	1	IS-p1	UP
Mrpl40	0.00610999	0.287707	0.365	0.52	1	IS-p1	UP
Lsm8	0.0061292	0.318595	0.385	0.516	1	IS-p1	UP
Rab12	0.00621154	-0.287138	0.654	0.458	1	IS-p1	DN
Slirp	0.00627194	0.333015	0.673	0.702	1	IS-p1	UP
Mrps18b	0.00629712	0.262496	0.231	0.404	1	IS-p1	UP
Eif4e2	0.00631128	0.350113	0.596	0.667	1	IS-p1	UP
Gna11	0.00633816	0.297996	0.385	0.569	1	IS-p1	UP
Col4a2	0.00641922	0.432578	0.654	0.769	1	IS-p1	UP
Mrpl54	0.00652245	0.313762	0.577	0.649	1	IS-p1	UP
Fcer1g	0.00654522	0.469844	0.096	0.271	1	IS-p1	UP
Pfdn6	0.0065552	0.317623	0.731	0.716	1	IS-p1	UP
Utp18	0.00662153	0.252106	0.231	0.4	1	IS-p1	UP
Psmc5	0.00670567	0.281921	0.769	0.729	1	IS-p1	UP
Hspa1b	0.00684015	0.408987	0.423	0.551	1	IS-p1	UP
Tcof1	0.00685707	0.29448	0.462	0.573	1	IS-p1	UP
Dtymk	0.00691764	0.307225	0.731	0.724	1	IS-p1	UP
Ulk4	0.00692851	0.255471	0.058	0.222	1	IS-p1	UP
Spon1	0.0069578	-0.334659	0.808	0.569	1	IS-p1	DN
Vkorc1	0.00698902	0.335345	0.846	0.84	1	IS-p1	UP
Mgst1	0.00703029	0.370646	0.788	0.787	1	IS-p1	UP
Ehd1	0.00721514	0.278732	0.308	0.48	1	IS-p1	UP
Xbp1	0.0074008	0.332053	0.519	0.622	1	IS-p1	UP
Shisa5	0.00756814	0.316962	0.269	0.453	1	IS-p1	UP
Serhl	0.00795554	-0.259395	0.288	0.138	1	IS-p1	DN
Chsy1	0.00804222	0.278299	0.288	0.458	1	IS-p1	UP
Clspn	0.00818575	0.2756	0.192	0.356	1	IS-p1	UP
Spcs2	0.00834396	0.261139	0.885	0.791	1	IS-p1	UP
Hells	0.00834899	0.334682	0.269	0.431	1	IS-p1	UP
Tmem160	0.00848957	0.288612	0.404	0.551	1	IS-p1	UP
Ddx24	0.00853652	0.288154	0.673	0.733	1	IS-p1	UP
Psmb2	0.00864147	0.269013	0.808	0.782	1	IS-p1	UP
Mrps16	0.00871649	0.327168	0.673	0.662	1	IS-p1	UP
G3bp1	0.00874446	0.25982	0.904	0.8	1	IS-p1	UP
Rps19bp1	0.00878418	0.297959	0.404	0.547	1	IS-p1	UP
Ptprc	0.00883872	0.309116	0	0.12	1	IS-p1	UP
Eef1e1	0.00884185	0.325117	0.346	0.489	1	IS-p1	UP
Ppp1ca	0.00923764	0.272366	0.865	0.813	1	IS-p1	UP
Fbn1	0.0093001	0.385341	0.731	0.76	1	IS-p1	UP
Stub1	0.00940231	0.284023	0.731	0.72	1	IS-p1	UP
Prelid3b	0.0100089	0.286027	0.288	0.44	1	IS-p1	UP
Cxcl12	0.0100424	-0.277531	0.808	0.636	1	IS-p1	DN
Bola1	0.0101599	0.264946	0.365	0.502	1	IS-p1	UP
Mrps26	0.0108627	0.298917	0.577	0.6	1	IS-p1	UP
Bgn	0.0108844	0.260151	0.942	0.929	1	IS-p1	UP
Tmco3	0.0109492	-0.289323	0.327	0.191	1	IS-p1	DN
Cd74	0.010996	0.971256	0.096	0.249	1	IS-p1	UP
Noc2l	0.011066	0.25922	0.308	0.484	1	IS-p1	UP
Polr3k	0.0114443	0.305192	0.385	0.56	1	IS-p1	UP
H2-Ab1	0.0115467	0.379922	0.019	0.147	1	IS-p1	UP
Supt16	0.0115694	0.285096	0.712	0.742	1	IS-p1	UP
Bmper	0.0116242	0.259276	0.058	0.196	1	IS-p1	UP
Lsm12	0.0116902	0.253193	0.808	0.738	1	IS-p1	UP
Bax	0.012102	0.295438	0.731	0.707	1	IS-p1	UP
Rbm7	0.0124291	-0.269049	0.558	0.382	1	IS-p1	DN
Mrpl14	0.0124828	0.292266	0.615	0.653	1	IS-p1	UP
Mrps25	0.0128281	0.255738	0.423	0.529	1	IS-p1	UP
Mrpl34	0.0128723	0.259885	0.731	0.724	1	IS-p1	UP
Arglu1	0.0131087	0.295133	0.673	0.724	1	IS-p1	UP
Mlf2	0.0131852	0.279275	0.712	0.72	1	IS-p1	UP
Sec11c	0.0132705	0.265323	0.519	0.631	1	IS-p1	UP
Ahnak	0.0136002	-0.257165	0.942	0.751	1	IS-p1	DN
Snrpa1	0.0136175	0.290713	0.712	0.716	1	IS-p1	UP
Pycr2	0.0137516	0.332339	0.385	0.52	1	IS-p1	UP
Chchd4	0.0138166	0.256455	0.269	0.431	1	IS-p1	UP
Orc6	0.0146866	0.30877	0.385	0.52	1	IS-p1	UP
Sssca1	0.0147752	0.313408	0.635	0.68	1	IS-p1	UP
Usmg5	0.0148481	0.285451	0.788	0.738	1	IS-p1	UP
Ndufs7	0.0148714	0.310121	0.827	0.76	1	IS-p1	UP
Hhipl1	0.015799	0.305611	0.288	0.458	1	IS-p1	UP
Nasp	0.0161056	0.283354	0.788	0.769	1	IS-p1	UP
Mrps28	0.0164353	0.273815	0.327	0.462	1	IS-p1	UP
Sema3c	0.0169911	-0.338582	0.5	0.364	1	IS-p1	DN
Acaa2	0.0171072	-0.267866	0.769	0.551	1	IS-p1	DN
Zcchc17	0.0173345	0.260384	0.481	0.596	1	IS-p1	UP
Fam126b	0.0181903	-0.286403	0.327	0.191	1	IS-p1	DN
Spcs3	0.0183936	0.253798	0.327	0.471	1	IS-p1	UP
Rwdd1	0.018693	0.305283	0.846	0.791	1	IS-p1	UP
Mrps7	0.0186959	0.289229	0.481	0.596	1	IS-p1	UP
Vbp1	0.0187935	-0.269761	0.596	0.458	1	IS-p1	DN
Ska3	0.0187977	-0.257854	0.173	0.071	1	IS-p1	DN
Diaph3	0.018908	-0.25445	0.462	0.284	1	IS-p1	DN
Tfdp1	0.0191866	0.265673	0.442	0.587	1	IS-p1	UP
Rbm17	0.0196064	0.306769	0.538	0.636	1	IS-p1	UP
Ipo5	0.0202023	0.296515	0.442	0.556	1	IS-p1	UP
Rrp1b	0.0202083	0.265734	0.231	0.391	1	IS-p1	UP
Ddx39	0.02077	0.324337	0.519	0.573	1	IS-p1	UP
Malat1	0.0213328	0.628373	0.981	1	1	IS-p1	UP
Crip2	0.0214618	0.3164	0.154	0.307	1	IS-p1	UP
Trir	0.0215462	0.278804	0.692	0.689	1	IS-p1	UP
Timm8b	0.0216485	0.31625	0.692	0.662	1	IS-p1	UP
Medag	0.0220253	0.258337	0.327	0.493	1	IS-p1	UP
S100a16	0.0221305	0.388771	0.288	0.418	1	IS-p1	UP
Lamtor1	0.0228651	0.289872	0.596	0.631	1	IS-p1	UP
Nop56	0.0230021	0.275119	0.75	0.747	1	IS-p1	UP
Cyr61	0.0234824	-0.288519	0.808	0.676	1	IS-p1	DN
Khdrbs3	0.0238554	0.294849	0.423	0.516	1	IS-p1	UP
Rbmxl1	0.0244638	0.278609	0.442	0.56	1	IS-p1	UP
Ube2v2	0.0248932	0.298677	0.481	0.573	1	IS-p1	UP
Mfsd1	0.0260913	-0.263246	0.423	0.271	1	IS-p1	DN
Srsf10	0.0266257	0.267905	0.635	0.711	1	IS-p1	UP
Umps	0.0281568	0.288149	0.308	0.444	1	IS-p1	UP
Srsf9	0.0282938	0.276369	0.769	0.711	1	IS-p1	UP
Ap1s1	0.0287656	0.286936	0.442	0.551	1	IS-p1	UP
Cmc2	0.0290271	0.292741	0.385	0.529	1	IS-p1	UP
Cxcl14	0.0294209	0.366497	0.5	0.604	1	IS-p1	UP
Hmgb2	0.0297473	-0.254456	1	0.947	1	IS-p1	DN
Ctla2a	0.0298986	0.326514	1	0.991	1	IS-p1	UP
Slc6a2	0.0299633	0.284884	0.462	0.6	1	IS-p1	UP
Cxcl2	0.0302325	0.382618	0.058	0.178	1	IS-p1	UP
Wdr1	0.0302701	0.255314	0.288	0.44	1	IS-p1	UP
Fam213a	0.0310903	0.42668	0.385	0.471	1	IS-p1	UP
Dkc1	0.031135	0.308956	0.635	0.649	1	IS-p1	UP
Trappc4	0.0311871	0.262736	0.442	0.56	1	IS-p1	UP
Tmem176b	0.0313107	0.383184	0.481	0.569	1	IS-p1	UP
Top2a	0.0318284	0.480161	0.654	0.662	1	IS-p1	UP
Psmc4	0.0326549	0.270414	0.654	0.613	1	IS-p1	UP
Nsmce1	0.0327126	0.301596	0.481	0.582	1	IS-p1	UP
Psmd2	0.0330452	0.270375	0.712	0.684	1	IS-p1	UP
H2afx	0.0330496	0.286327	0.712	0.742	1	IS-p1	UP
Ptpn18	0.0333366	0.272314	0.038	0.147	1	IS-p1	UP
Adrm1	0.033475	0.301923	0.538	0.587	1	IS-p1	UP
Gzma	0.0336956	0.343854	0.019	0.116	1	IS-p1	UP
Actn4	0.0360068	0.253225	0.481	0.578	1	IS-p1	UP
Atp6v0e	0.0362457	0.322658	0.75	0.716	1	IS-p1	UP
Serpinb6b	0.0383753	0.260062	0.096	0.222	1	IS-p1	UP
Smc6	0.0384116	0.255851	0.654	0.689	1	IS-p1	UP
Aasdhppt	0.0390605	0.253408	0.308	0.409	1	IS-p1	UP
Knop1	0.0394881	0.264343	0.538	0.573	1	IS-p1	UP
Ccnd3	0.0396805	0.308749	0.538	0.573	1	IS-p1	UP
Mfap4	0.0405455	0.415141	0.308	0.436	1	IS-p1	UP
Eif3j1	0.0408982	0.2681	0.769	0.707	1	IS-p1	UP
Crip1	0.0424052	0.263479	0.827	0.844	1	IS-p1	UP
Magoh	0.0426028	0.281558	0.769	0.724	1	IS-p1	UP
Col4a1	0.0431858	0.289763	0.885	0.867	1	IS-p1	UP
Tyrobp	0.0433766	0.457593	0.058	0.16	1	IS-p1	UP
S100g	0.0441889	0.391926	0.096	0.218	1	IS-p1	UP
Lyz2	0.048379	0.594516	0.154	0.276	1	IS-p1	UP
Dcun1d5	0.0488844	0.263159	0.712	0.689	1	IS-p1	UP
Vmp1	0.0491601	0.271126	0.596	0.636	1	IS-p1	UP
Zfp36	1.02797e-68	-0.814105	0.891	0.487	2.09809e-64	OS	DN
Ppia	3.893e-64	0.488585	0.984	0.988	7.9456e-60	OS	UP
Neat1	4.9432e-64	-1.00346	0.883	0.616	1.00891e-59	OS	DN
Eef1a1	1.45941e-59	-0.329039	0.997	0.985	2.97865e-55	OS	DN
Actb	2.29772e-56	0.59184	0.989	1	4.68965e-52	OS	UP
Junb	3.61625e-53	-0.629875	0.962	0.8	7.38076e-49	OS	DN
Dusp1	1.81459e-51	-0.691028	0.957	0.721	3.70357e-47	OS	DN
Fosb	3.95787e-51	-0.715399	0.95	0.746	8.078e-47	OS	DN
Egr1	8.41198e-50	-0.633284	0.973	0.863	1.71688e-45	OS	DN
Ramp1	4.71573e-48	-0.690013	0.779	0.391	9.62481e-44	OS	DN
Clk1	1.76443e-47	-0.528347	0.829	0.474	3.60119e-43	OS	DN
Dcn	2.18641e-47	-0.387686	0.997	0.985	4.46247e-43	OS	DN
Rps17	2.17061e-45	0.3615	0.97	0.971	4.43021e-41	OS	UP
Fos	6.54701e-45	-0.556771	0.974	0.87	1.33625e-40	OS	DN
Nfkbiz	6.9808e-45	-0.625246	0.793	0.425	1.42478e-40	OS	DN
Lgals1	8.40327e-43	0.386397	0.983	0.978	1.71511e-38	OS	UP
Csrnp1	9.85711e-43	-0.449212	0.605	0.196	2.01184e-38	OS	DN
Klf6	3.1253e-42	-0.659199	0.86	0.562	6.37875e-38	OS	DN
Nbl1	4.08575e-42	-0.537211	0.863	0.56	8.33902e-38	OS	DN
Osr2	5.2929e-42	-0.550396	0.786	0.418	1.08028e-37	OS	DN
Nr4a1	2.93344e-41	-0.55056	0.864	0.548	5.98715e-37	OS	DN
Wsb1	1.09381e-40	-0.498108	0.83	0.509	2.23247e-36	OS	DN
Zfp36l1	3.63292e-40	-0.479395	0.974	0.844	7.41479e-36	OS	DN
Ifitm3	1.71718e-39	0.397882	0.978	0.973	3.50476e-35	OS	UP
Rpl31	3.87605e-39	0.37972	0.96	0.932	7.91103e-35	OS	UP
Socs3	4.75397e-39	-0.589313	0.753	0.408	9.70285e-35	OS	DN
Eef2	4.42952e-38	-0.36048	0.967	0.866	9.04064e-34	OS	DN
Jund	2.25054e-37	-0.467558	0.968	0.831	4.59336e-33	OS	DN
Gm42418	1.75482e-36	-0.547194	0.977	0.927	3.58158e-32	OS	DN
Klf9	2.04705e-36	-0.477158	0.878	0.619	4.17802e-32	OS	DN
Calr	3.26483e-36	0.410038	0.948	0.934	6.66352e-32	OS	UP
Ubc	9.14365e-36	-0.45871	0.952	0.817	1.86622e-31	OS	DN
Ahnak	1.74666e-35	-0.465956	0.942	0.787	3.56493e-31	OS	DN
Gstm1	4.90027e-35	-0.437521	0.78	0.46	1.00015e-30	OS	DN
Pim1	2.13452e-34	-0.425316	0.888	0.606	4.35655e-30	OS	DN
Hspe1	4.55408e-34	0.506866	0.929	0.897	9.29488e-30	OS	UP
Creb5	6.72861e-34	-0.471055	0.609	0.244	1.37331e-29	OS	DN
Atf3	1.21803e-33	-0.559509	0.845	0.518	2.486e-29	OS	DN
Atp5g1	4.22926e-33	0.538421	0.86	0.863	8.63192e-29	OS	UP
Vim	8.81915e-33	-0.362893	0.988	0.939	1.79999e-28	OS	DN
Sat1	2.09815e-32	-0.535375	0.868	0.587	4.28233e-28	OS	DN
mt-Nd3	2.70805e-32	-0.33538	0.852	0.55	5.52714e-28	OS	DN
Hsp90b1	6.68583e-32	0.372132	0.975	0.941	1.36458e-27	OS	UP
Klf2	1.78375e-31	-0.578407	0.731	0.406	3.64063e-27	OS	DN
Ndufa4	2.49922e-31	0.395171	0.926	0.932	5.1009e-27	OS	UP
Abca1	3.13914e-31	-0.392359	0.541	0.196	6.40698e-27	OS	DN
mt-Co3	1.71268e-30	-0.271619	0.997	0.988	3.49558e-26	OS	DN
Htra3	2.51494e-30	-0.485619	0.852	0.621	5.13299e-26	OS	DN
Cdkn1a	4.9286e-30	-0.42074	0.584	0.23	1.00593e-25	OS	DN
Rpl23a	1.57898e-29	0.309584	0.979	0.963	3.2227e-25	OS	UP
Jun	1.88598e-29	-0.49195	0.955	0.826	3.84929e-25	OS	DN
Klf4	2.7057e-29	-0.488888	0.927	0.704	5.52234e-25	OS	DN
Sec61b	3.09868e-29	0.433801	0.914	0.9	6.32441e-25	OS	UP
Rps25	6.57423e-29	0.288793	0.971	0.973	1.3418e-24	OS	UP
Fosl2	8.33629e-29	-0.352064	0.761	0.443	1.70144e-24	OS	DN
Nme1	1.32218e-28	0.585446	0.649	0.768	2.69856e-24	OS	UP
Fmo2	2.76914e-28	-0.547237	0.739	0.428	5.65181e-24	OS	DN
Ddx3x	7.52445e-28	-0.383794	0.898	0.685	1.53574e-23	OS	DN
Ifitm2	1.12976e-27	0.321666	0.966	0.963	2.30583e-23	OS	UP
Cavin1	1.13564e-27	-0.422559	0.907	0.672	2.31784e-23	OS	DN
Pbx1	2.96397e-27	-0.419551	0.944	0.768	6.04947e-23	OS	DN
Selenop	6.31201e-27	-0.370261	0.877	0.645	1.28828e-22	OS	DN
Col6a2	7.33257e-27	-0.390681	0.982	0.922	1.49658e-22	OS	DN
Hspd1	7.97199e-27	0.596533	0.699	0.77	1.62708e-22	OS	UP
Hsp90ab1	1.52573e-26	0.262988	0.989	0.973	3.11401e-22	OS	UP
Eif5a	1.64668e-26	0.433982	0.879	0.841	3.36088e-22	OS	UP
Frmd6	3.33425e-26	-0.394961	0.829	0.589	6.80521e-22	OS	DN
Btg2	5.96979e-26	-0.393171	0.826	0.562	1.21843e-21	OS	DN
Rps15	7.59486e-26	0.26109	0.986	0.976	1.55011e-21	OS	UP
Rps11	8.84143e-26	0.266468	0.991	0.983	1.80454e-21	OS	UP
Chchd2	1.60859e-25	0.387045	0.95	0.919	3.28313e-21	OS	UP
Ypel3	1.78184e-25	-0.296111	0.618	0.296	3.63674e-21	OS	DN
Myadm	2.15909e-25	-0.330459	0.813	0.557	4.4067e-21	OS	DN
Jmjd1c	2.16705e-25	-0.377819	0.676	0.394	4.42296e-21	OS	DN
Wt1	4.74791e-25	-0.366516	0.598	0.291	9.69049e-21	OS	DN
Ddx5	5.84585e-25	-0.297027	0.956	0.829	1.19314e-20	OS	DN
Pabpc1	7.58692e-25	-0.308579	0.966	0.863	1.54849e-20	OS	DN
Hmgcs2	9.23436e-25	-0.323328	0.389	0.098	1.88473e-20	OS	DN
Errfi1	1.70555e-24	-0.42311	0.845	0.577	3.48102e-20	OS	DN
Man1a	2.04569e-24	-0.36071	0.798	0.538	4.17525e-20	OS	DN
Prelp	3.67092e-24	-0.301921	0.64	0.318	7.49236e-20	OS	DN
Tiparp	5.25968e-24	-0.339404	0.782	0.484	1.0735e-19	OS	DN
Grn	1.35265e-23	-0.318442	0.854	0.626	2.76076e-19	OS	DN
Tcf4	1.37611e-23	-0.275981	0.834	0.599	2.80864e-19	OS	DN
Manf	1.5712e-23	0.423248	0.862	0.858	3.20681e-19	OS	UP
Cox6c	1.9772e-23	0.396017	0.922	0.902	4.03547e-19	OS	UP
Antxr1	2.14761e-23	-0.293869	0.703	0.416	4.38327e-19	OS	DN
Ccnl1	4.27196e-23	-0.343602	0.846	0.648	8.71906e-19	OS	DN
Ran	5.0044e-23	0.511121	0.795	0.824	1.0214e-18	OS	UP
Pdgfra	5.96657e-23	-0.303886	0.886	0.694	1.21778e-18	OS	DN
Nfkbia	1.06511e-22	-0.360127	0.913	0.704	2.17389e-18	OS	DN
Myl6	1.85108e-22	0.290918	0.989	0.968	3.77806e-18	OS	UP
Uqcrq	2.15818e-22	0.450083	0.824	0.822	4.40485e-18	OS	UP
Lox	4.5286e-22	-0.400221	0.863	0.667	9.24286e-18	OS	DN
Pdlim3	5.05934e-22	-0.360023	0.334	0.086	1.03261e-17	OS	DN
Celf2	6.06492e-22	-0.31338	0.862	0.667	1.23785e-17	OS	DN
Cox5a	6.13002e-22	0.505283	0.781	0.8	1.25114e-17	OS	UP
Col6a1	6.32276e-22	-0.350309	0.988	0.924	1.29048e-17	OS	DN
Maff	7.78079e-22	-0.264078	0.346	0.093	1.58806e-17	OS	DN
Cox7b	1.15822e-21	0.448213	0.773	0.8	2.36394e-17	OS	UP
Fam102b	1.21307e-21	-0.274615	0.718	0.447	2.47587e-17	OS	DN
Bmp4	1.27301e-21	-0.265921	0.337	0.083	2.59821e-17	OS	DN
Ier5	1.7297e-21	-0.397254	0.671	0.408	3.53031e-17	OS	DN
Col5a2	2.00675e-21	-0.271079	0.974	0.878	4.09577e-17	OS	DN
Atp1a2	2.11819e-21	-0.311012	0.531	0.242	4.32322e-17	OS	DN
Col1a2	2.64336e-21	-0.345369	0.998	1	5.39509e-17	OS	DN
Chpf	2.74111e-21	-0.306252	0.706	0.411	5.59461e-17	OS	DN
Calm1	5.37984e-21	0.321615	0.95	0.88	1.09802e-16	OS	UP
Fibin	6.07335e-21	-0.326839	0.552	0.262	1.23957e-16	OS	DN
Nfkb1	9.84007e-21	-0.324161	0.542	0.269	2.00836e-16	OS	DN
Ier2	1.18054e-20	-0.343997	0.912	0.753	2.40948e-16	OS	DN
Cox8a	1.7196e-20	0.304742	0.934	0.917	3.5097e-16	OS	UP
Irs2	1.72692e-20	-0.331508	0.444	0.176	3.52465e-16	OS	DN
Dad1	1.95216e-20	0.379203	0.869	0.858	3.98436e-16	OS	UP
Hmgb1	2.04099e-20	0.382371	0.911	0.875	4.16565e-16	OS	UP
Cyr61	2.19586e-20	-0.440158	0.881	0.67	4.48175e-16	OS	DN
Tmem14c	2.44618e-20	0.528204	0.343	0.531	4.99265e-16	OS	UP
Myc	2.86915e-20	-0.297174	0.649	0.362	5.85594e-16	OS	DN
Tpm1	3.81357e-20	0.467635	0.823	0.841	7.7835e-16	OS	UP
Trio	3.87391e-20	-0.325518	0.626	0.367	7.90666e-16	OS	DN
Timp2	7.07533e-20	-0.25816	0.986	0.9	1.44407e-15	OS	DN
Npm1	7.99945e-20	0.313163	0.966	0.954	1.63269e-15	OS	UP
Lum	8.62211e-20	-0.300223	0.991	0.924	1.75977e-15	OS	DN
Arid5b	8.76884e-20	-0.29215	0.731	0.477	1.78972e-15	OS	DN
Dnajb4	1.0367e-19	-0.290116	0.647	0.384	2.11591e-15	OS	DN
Ski	1.27173e-19	-0.264178	0.686	0.413	2.59561e-15	OS	DN
Anp32b	1.36783e-19	0.448749	0.79	0.785	2.79175e-15	OS	UP
Ybx1	1.4016e-19	0.254585	0.943	0.878	2.86066e-15	OS	UP
Prdx1	1.47604e-19	0.370951	0.947	0.902	3.01261e-15	OS	UP
Mif	1.78414e-19	0.468649	0.795	0.792	3.64142e-15	OS	UP
Hes1	1.89899e-19	-0.366893	0.73	0.474	3.87584e-15	OS	DN
Adh1	2.78028e-19	-0.291142	0.818	0.579	5.67455e-15	OS	DN
Uqcrb	3.01273e-19	0.475103	0.802	0.795	6.14898e-15	OS	UP
Cycs	3.64155e-19	0.499787	0.501	0.633	7.4324e-15	OS	UP
Hspa5	3.72576e-19	0.286768	0.958	0.91	7.60428e-15	OS	UP
Casp4	5.05826e-19	-0.250109	0.433	0.186	1.03239e-14	OS	DN
Sertad1	5.75667e-19	-0.297008	0.617	0.345	1.17494e-14	OS	DN
Spry1	6.23956e-19	-0.335325	0.55	0.289	1.27349e-14	OS	DN
Elob	6.77216e-19	0.348665	0.89	0.875	1.3822e-14	OS	UP
Thbs1	8.93442e-19	-0.435439	0.749	0.509	1.82352e-14	OS	DN
Foxo1	9.83947e-19	-0.265504	0.541	0.281	2.00824e-14	OS	DN
Mcl1	1.02688e-18	-0.250223	0.809	0.575	2.09585e-14	OS	DN
Prdx2	1.15189e-18	0.359489	0.92	0.897	2.351e-14	OS	UP
Tmem167	1.60199e-18	0.404197	0.826	0.822	3.26966e-14	OS	UP
Galnt15	1.7777e-18	-0.254546	0.291	0.071	3.62829e-14	OS	DN
Plpp3	1.97889e-18	-0.362193	0.934	0.76	4.03891e-14	OS	DN
Atp5e	2.30059e-18	0.257441	0.95	0.922	4.6955e-14	OS	UP
Col16a1	2.5285e-18	-0.272448	0.805	0.584	5.16066e-14	OS	DN
Cd34	2.63904e-18	-0.323148	0.947	0.819	5.38629e-14	OS	DN
Sema5a	2.64874e-18	-0.28148	0.731	0.482	5.40608e-14	OS	DN
Pdia3	2.70908e-18	0.364036	0.865	0.829	5.52924e-14	OS	UP
Ndrg2	3.12846e-18	-0.251417	0.333	0.103	6.38519e-14	OS	DN
Fyn	4.40005e-18	-0.260029	0.623	0.352	8.98049e-14	OS	DN
Col3a1	4.4111e-18	-0.252378	0.999	1	9.00305e-14	OS	DN
Nr4a3	5.40446e-18	-0.259492	0.395	0.147	1.10305e-13	OS	DN
Rev3l	6.11814e-18	-0.319296	0.717	0.479	1.24871e-13	OS	DN
Tapbp	6.38089e-18	-0.251919	0.704	0.435	1.30234e-13	OS	DN
Gxylt2	6.72281e-18	-0.273698	0.656	0.394	1.37213e-13	OS	DN
Plekha5	7.31111e-18	-0.258405	0.593	0.33	1.4922e-13	OS	DN
Islr	8.32955e-18	-0.270128	0.787	0.538	1.70006e-13	OS	DN
Psma7	9.62861e-18	0.461709	0.807	0.785	1.9652e-13	OS	UP
Tob2	9.97618e-18	-0.299043	0.621	0.362	2.03614e-13	OS	DN
Ogn	1.05182e-17	-0.272853	0.918	0.709	2.14677e-13	OS	DN
Cebpd	1.47022e-17	-0.351376	0.779	0.555	3.00072e-13	OS	DN
Pfn1	1.51623e-17	0.252271	0.962	0.912	3.09462e-13	OS	UP
Thbd	1.87461e-17	-0.271128	0.776	0.535	3.82607e-13	OS	DN
Sqstm1	2.33733e-17	-0.256584	0.757	0.528	4.77049e-13	OS	DN
Spry2	2.66755e-17	-0.263779	0.635	0.372	5.44447e-13	OS	DN
Gpx3	3.44348e-17	-0.379936	0.942	0.822	7.02814e-13	OS	DN
Cox6a1	3.50415e-17	0.488087	0.717	0.765	7.15198e-13	OS	UP
Penk	3.5441e-17	-0.530263	0.898	0.729	7.23351e-13	OS	DN
Nedd8	4.16017e-17	0.366447	0.776	0.787	8.49091e-13	OS	UP
Phlda1	4.93384e-17	-0.288703	0.828	0.57	1.007e-12	OS	DN
Cox7c	5.0146e-17	0.333318	0.92	0.88	1.02348e-12	OS	UP
Ranbp1	6.68935e-17	0.457692	0.727	0.763	1.3653e-12	OS	UP
C1qtnf3	6.97793e-17	-0.314717	0.523	0.281	1.4242e-12	OS	DN
Psmb3	7.12666e-17	0.453589	0.679	0.741	1.45455e-12	OS	UP
Ppp1r15a	1.33754e-16	-0.277683	0.865	0.658	2.72992e-12	OS	DN
Serpinf1	1.43999e-16	-0.264429	0.927	0.819	2.93902e-12	OS	DN
Ecm1	2.6026e-16	-0.266622	0.774	0.582	5.31191e-12	OS	DN
Pnrc1	2.78193e-16	-0.273706	0.911	0.768	5.67791e-12	OS	DN
Txn1	3.09162e-16	0.305587	0.94	0.885	6.30999e-12	OS	UP
Erh	4.05167e-16	0.439496	0.567	0.675	8.26946e-12	OS	UP
Tubb5	5.86421e-16	0.387552	0.898	0.856	1.19689e-11	OS	UP
Srsf3	5.93681e-16	0.406174	0.749	0.765	1.2117e-11	OS	UP
Rbx1	6.59233e-16	0.458518	0.741	0.763	1.34549e-11	OS	UP
Tagap	7.06921e-16	-0.252387	0.268	0.076	1.44283e-11	OS	DN
Srm	7.152e-16	0.404558	0.534	0.643	1.45972e-11	OS	UP
Plat	7.43424e-16	-0.269608	0.678	0.433	1.51733e-11	OS	DN
Serping1	8.14939e-16	-0.258827	0.966	0.888	1.66329e-11	OS	DN
Qpct	8.86137e-16	-0.254884	0.518	0.286	1.80861e-11	OS	DN
Matn2	9.85787e-16	-0.260938	0.937	0.814	2.01199e-11	OS	DN
Dpt	1.10008e-15	-0.281677	0.964	0.861	2.24527e-11	OS	DN
Ssr4	1.16247e-15	0.267292	0.949	0.922	2.37261e-11	OS	UP
Scara5	1.27159e-15	-0.329682	0.729	0.501	2.59531e-11	OS	DN
Snrpd1	1.52889e-15	0.48981	0.589	0.663	3.12047e-11	OS	UP
Efemp1	1.78483e-15	-0.308513	0.87	0.719	3.64284e-11	OS	DN
Hsp90aa1	1.87572e-15	0.323369	0.92	0.88	3.82835e-11	OS	UP
Ldha	2.02831e-15	0.407809	0.767	0.773	4.13978e-11	OS	UP
Nid1	2.83577e-15	-0.260687	0.927	0.795	5.7878e-11	OS	DN
Ms4a4d	3.96954e-15	-0.266491	0.491	0.259	8.10183e-11	OS	DN
Has1	4.13469e-15	-0.558815	0.583	0.377	8.43891e-11	OS	DN
Hint1	4.83187e-15	0.313927	0.937	0.89	9.86186e-11	OS	UP
Ppp1r14b	5.59078e-15	0.40772	0.728	0.741	1.14108e-10	OS	UP
Ndufs5	5.63068e-15	0.405949	0.63	0.704	1.14922e-10	OS	UP
Postn	7.20393e-15	-0.381004	0.899	0.753	1.47032e-10	OS	DN
Pi15	1.05147e-14	-0.305432	0.713	0.496	2.14604e-10	OS	DN
Mbnl2	1.09332e-14	-0.251698	0.807	0.606	2.23147e-10	OS	DN
Ostc	1.65222e-14	0.313648	0.869	0.826	3.37219e-10	OS	UP
Pltp	1.79277e-14	-0.269574	0.716	0.494	3.65904e-10	OS	DN
Gna13	1.97196e-14	-0.259679	0.479	0.264	4.02478e-10	OS	DN
Dnajb1	4.37308e-14	-0.263046	0.746	0.518	8.92547e-10	OS	DN
Igfbp6	4.41182e-14	-0.290748	0.978	0.892	9.00453e-10	OS	DN
Pnp	5.49929e-14	-0.268608	0.738	0.526	1.1224e-09	OS	DN
Zfand5	1.02804e-13	-0.252665	0.766	0.56	2.09823e-09	OS	DN
Cfh	1.15186e-13	-0.26968	0.84	0.677	2.35095e-09	OS	DN
Itih5	1.1743e-13	-0.25864	0.888	0.719	2.39675e-09	OS	DN
Psma4	2.31083e-13	0.394735	0.73	0.753	4.7164e-09	OS	UP
Cox5b	2.74379e-13	0.370513	0.854	0.807	5.60008e-09	OS	UP
Meis2	3.25097e-13	-0.272165	0.84	0.628	6.63523e-09	OS	DN
Fgl2	3.25741e-13	-0.355104	0.504	0.303	6.64838e-09	OS	DN
Slc25a5	3.85121e-13	0.394896	0.723	0.719	7.86032e-09	OS	UP
Krtcap2	5.2274e-13	0.282255	0.942	0.892	1.06691e-08	OS	UP
Rbpms	6.80367e-13	-0.271933	0.857	0.689	1.38863e-08	OS	DN
Cox6b1	8.12029e-13	0.356207	0.855	0.819	1.65735e-08	OS	UP
Vegfd	8.8642e-13	-0.310495	0.733	0.509	1.80918e-08	OS	DN
Adamts4	9.15023e-13	-0.321992	0.665	0.487	1.86756e-08	OS	DN
Sfrp4	9.96781e-13	-0.359959	0.867	0.704	2.03443e-08	OS	DN
Tnfaip6	1.29977e-12	-0.336013	0.559	0.347	2.65282e-08	OS	DN
Sh3bgrl3	1.69227e-12	0.471679	0.757	0.763	3.45392e-08	OS	UP
Usmg5	1.72934e-12	0.405228	0.561	0.65	3.52958e-08	OS	UP
Atp5h	1.95183e-12	0.268446	0.92	0.87	3.98369e-08	OS	UP
Ndufa11	2.44088e-12	0.390591	0.703	0.743	4.98184e-08	OS	UP
Igkc	2.66086e-12	-0.747234	0.123	0.259	5.43081e-08	OS	DN
Col6a4	2.96827e-12	-0.300101	0.42	0.227	6.05823e-08	OS	DN
Tpm4	3.56188e-12	0.348187	0.707	0.721	7.26979e-08	OS	UP
Minos1	4.75015e-12	0.346312	0.867	0.839	9.69506e-08	OS	UP
Ebf1	4.99407e-12	-0.259004	0.799	0.621	1.01929e-07	OS	DN
Pomp	5.54114e-12	0.371114	0.771	0.773	1.13095e-07	OS	UP
Cox7a2	7.18387e-12	0.338047	0.848	0.802	1.46623e-07	OS	UP
Rcan1	9.17553e-12	-0.270445	0.429	0.235	1.87273e-07	OS	DN
Ptma	9.95022e-12	0.290572	0.983	0.988	2.03084e-07	OS	UP
Serbp1	1.02367e-11	0.31263	0.863	0.817	2.08932e-07	OS	UP
Adamts5	1.30412e-11	-0.260286	0.664	0.45	2.6617e-07	OS	DN
Rbm3	1.74424e-11	0.324233	0.846	0.797	3.55999e-07	OS	UP
Adm	1.76978e-11	-0.250226	0.617	0.408	3.61211e-07	OS	DN
Pdgfrl	2.09971e-11	-0.253794	0.71	0.528	4.2855e-07	OS	DN
Ssr2	2.17856e-11	0.280134	0.833	0.817	4.44645e-07	OS	UP
Fxyd5	2.60897e-11	0.444122	0.732	0.753	5.3249e-07	OS	UP
Swi5	3.22347e-11	0.296655	0.885	0.836	6.57911e-07	OS	UP
Atox1	3.2733e-11	0.331531	0.818	0.807	6.6808e-07	OS	UP
Ctla2a	4.51886e-11	-0.351681	0.96	0.919	9.22299e-07	OS	DN
Spcs1	4.88987e-11	0.379304	0.855	0.807	9.98022e-07	OS	UP
Dpep1	5.00574e-11	-0.331782	0.545	0.35	1.02167e-06	OS	DN
Ptges3	6.57351e-11	0.371908	0.721	0.709	1.34165e-06	OS	UP
Hmgn1	6.64811e-11	0.28821	0.891	0.826	1.35688e-06	OS	UP
Rex1bd	6.69217e-11	0.326884	0.661	0.697	1.36587e-06	OS	UP
Col6a3	6.76367e-11	-0.252004	0.976	0.907	1.38047e-06	OS	DN
Dbi	7.14716e-11	0.3886	0.82	0.785	1.45874e-06	OS	UP
Atp5j2	7.63871e-11	0.32128	0.847	0.804	1.55906e-06	OS	UP
Apod	1.02861e-10	-0.301152	0.451	0.259	2.09939e-06	OS	DN
Hpgd	1.19972e-10	-0.31353	0.68	0.499	2.44864e-06	OS	DN
Mydgf	1.61668e-10	0.312503	0.735	0.709	3.29965e-06	OS	UP
Has2	1.61951e-10	-0.251743	0.445	0.267	3.30542e-06	OS	DN
Rpl36al	1.86245e-10	0.318516	0.878	0.836	3.80125e-06	OS	UP
Snrpa1	2.09302e-10	0.315311	0.337	0.46	4.27186e-06	OS	UP
Plk2	2.09389e-10	-0.261115	0.615	0.413	4.27363e-06	OS	DN
Rps27l	2.28891e-10	0.283357	0.884	0.819	4.67167e-06	OS	UP
Hnrnpa3	2.37962e-10	0.332106	0.798	0.775	4.85681e-06	OS	UP
Mrpl17	6.11591e-10	0.380133	0.605	0.65	1.24826e-05	OS	UP
Il6	6.88887e-10	-0.256804	0.29	0.132	1.40602e-05	OS	DN
Sdf2l1	1.02269e-09	0.338818	0.335	0.447	2.08731e-05	OS	UP
Nhp2	1.39479e-09	0.393733	0.426	0.518	2.84676e-05	OS	UP
H2afz	1.58702e-09	0.375884	0.915	0.878	3.2391e-05	OS	UP
Pdap1	1.62765e-09	0.299881	0.602	0.655	3.32203e-05	OS	UP
Lman1	2.89572e-09	0.3159	0.766	0.721	5.91017e-05	OS	UP
Edf1	3.735e-09	0.353935	0.772	0.743	7.62314e-05	OS	UP
Pgp	5.15565e-09	0.311449	0.286	0.403	0.000105227	OS	UP
Cacybp	6.01664e-09	0.370832	0.463	0.531	0.0001228	OS	UP
Fkbp11	6.11014e-09	0.372004	0.72	0.709	0.000124708	OS	UP
Aprt	7.47809e-09	0.265284	0.856	0.802	0.000152628	OS	UP
Mrpl20	8.41033e-09	0.386908	0.573	0.628	0.000171655	OS	UP
Lsm12	8.49148e-09	0.278887	0.493	0.567	0.000173311	OS	UP
Timm13	1.01142e-08	0.291552	0.71	0.714	0.000206432	OS	UP
Bmper	1.08645e-08	0.303437	0.224	0.352	0.000221743	OS	UP
H2afj	1.92536e-08	0.271842	0.749	0.753	0.000392965	OS	UP
Uqcr10	2.04244e-08	0.323888	0.81	0.78	0.000416862	OS	UP
Hnrnpab	2.54866e-08	0.308287	0.761	0.746	0.000520182	OS	UP
Atpif1	3.02693e-08	0.259067	0.869	0.822	0.000617797	OS	UP
Sra1	3.10164e-08	0.30151	0.645	0.667	0.000633044	OS	UP
Kdelr2	3.35616e-08	0.284703	0.865	0.804	0.000684991	OS	UP
S100a16	4.50648e-08	0.29807	0.857	0.787	0.000919773	OS	UP
Tst	4.92516e-08	0.266327	0.207	0.32	0.00100523	OS	UP
Cd52	5.08212e-08	0.406088	0.042	0.117	0.00103726	OS	UP
Tmed9	6.08269e-08	0.266745	0.826	0.77	0.00124148	OS	UP
Psmb5	7.54728e-08	0.352499	0.588	0.614	0.0015404	OS	UP
Ncl	1.05576e-07	0.296957	0.838	0.77	0.0021548	OS	UP
Polr2e	1.0842e-07	0.308741	0.549	0.597	0.00221285	OS	UP
Eif5b	1.12498e-07	0.263977	0.632	0.667	0.00229608	OS	UP
Snrpd2	1.22014e-07	0.338843	0.752	0.724	0.00249031	OS	UP
Rbp4	1.27446e-07	0.635966	0.375	0.452	0.00260117	OS	UP
Ndufa2	1.333e-07	0.270569	0.842	0.775	0.00272065	OS	UP
Uqcr11	1.42268e-07	0.321195	0.801	0.78	0.00290368	OS	UP
Timm10	1.49183e-07	0.253561	0.183	0.284	0.00304483	OS	UP
Pebp1	1.53957e-07	0.268992	0.839	0.795	0.00314227	OS	UP
Sem1	1.79841e-07	0.26965	0.925	0.868	0.00367055	OS	UP
Set	2.36477e-07	0.301546	0.817	0.778	0.0048265	OS	UP
Mrpl33	2.79059e-07	0.295229	0.762	0.748	0.00569559	OS	UP
Eif5	2.9896e-07	0.258452	0.784	0.751	0.00610178	OS	UP
Higd1a	3.9783e-07	0.324297	0.496	0.55	0.00811971	OS	UP
Mrps14	4.25647e-07	0.285319	0.579	0.633	0.00868745	OS	UP
Snrpd3	5.72162e-07	0.338917	0.538	0.589	0.0116778	OS	UP
Ndufc1	6.12302e-07	0.322086	0.684	0.702	0.0124971	OS	UP
Fkbp3	6.18013e-07	0.314054	0.429	0.501	0.0126136	OS	UP
Atp5j	6.35112e-07	0.253618	0.892	0.861	0.0129626	OS	UP
Psma2	8.54827e-07	0.257959	0.626	0.631	0.017447	OS	UP
Mrpl21	1.07487e-06	0.276584	0.415	0.501	0.021938	OS	UP
Lsm7	1.08071e-06	0.293502	0.484	0.543	0.0220572	OS	UP
Cald1	1.23367e-06	0.263548	0.887	0.834	0.0251793	OS	UP
Ndufb2	1.87862e-06	0.337219	0.642	0.645	0.0383426	OS	UP
Uqcc2	1.88215e-06	0.337606	0.692	0.689	0.0384146	OS	UP
Spon2	2.07467e-06	0.300008	0.786	0.751	0.0423439	OS	UP
Snrpf	2.14115e-06	0.318436	0.663	0.653	0.0437009	OS	UP
Vcan	2.30382e-06	0.260308	0.784	0.765	0.0470211	OS	UP
Hnrnpd	4.14841e-06	0.254905	0.504	0.57	0.0846691	OS	UP
Atp5o.1	5.74505e-06	0.290704	0.804	0.743	0.117256	OS	UP
U2af1	6.9836e-06	0.263676	0.543	0.565	0.142535	OS	UP
Bola3	7.61452e-06	0.288917	0.479	0.538	0.155412	OS	UP
Bzw1	9.78564e-06	0.266152	0.715	0.702	0.199725	OS	UP
Tyrobp	1.0183e-05	0.383172	0.049	0.11	0.207834	OS	UP
Ndufab1	1.02747e-05	0.313224	0.676	0.655	0.209706	OS	UP
Cdv3	1.31353e-05	0.299903	0.627	0.636	0.268092	OS	UP
Chchd1	1.47013e-05	0.302145	0.63	0.619	0.300053	OS	UP
Gm10320	1.54706e-05	0.280883	0.626	0.641	0.315756	OS	UP
Gspt1	1.66027e-05	0.25979	0.623	0.638	0.338862	OS	UP
Prss28	1.68743e-05	0.640775	0.431	0.494	0.344405	OS	UP
Mdh2	1.77645e-05	0.292115	0.635	0.621	0.362574	OS	UP
Snrpe	1.90389e-05	0.305829	0.828	0.76	0.388584	OS	UP
Sf3b5	1.92669e-05	0.29003	0.663	0.645	0.393238	OS	UP
Nop10	2.30206e-05	0.25416	0.733	0.702	0.469851	OS	UP
Trmt112	3.13336e-05	0.256138	0.637	0.653	0.639519	OS	UP
Tomm5	3.25012e-05	0.302865	0.729	0.672	0.663349	OS	UP
Dtymk	3.25613e-05	0.263402	0.473	0.526	0.664576	OS	UP
Psma3	3.33248e-05	0.260345	0.761	0.724	0.680159	OS	UP
Arglu1	3.57955e-05	0.314568	0.555	0.577	0.730586	OS	UP
Banf1	4.64628e-05	0.303821	0.471	0.506	0.948306	OS	UP
Ndufa12	4.93563e-05	0.298914	0.561	0.587	1	OS	UP
Mrps12	4.93603e-05	0.269791	0.484	0.521	1	OS	UP
Dut	5.09475e-05	0.264429	0.276	0.345	1	OS	UP
Prmt1	5.94445e-05	0.255627	0.505	0.528	1	OS	UP
Lsm6	6.02445e-05	0.304599	0.445	0.496	1	OS	UP
Mesd	6.76037e-05	0.260851	0.575	0.584	1	OS	UP
Arpc3	8.7739e-05	0.251035	0.729	0.694	1	OS	UP
Ndufb7	9.23804e-05	0.27802	0.651	0.645	1	OS	UP
mt-Nd5	9.35925e-05	0.370222	0.819	0.787	1	OS	UP
Il1r1	9.53519e-05	0.268275	0.408	0.452	1	OS	UP
Ndufb6	9.61531e-05	0.250901	0.516	0.543	1	OS	UP
Eif3c	9.86564e-05	0.255187	0.716	0.68	1	OS	UP
Bola2	0.00010661	0.268735	0.515	0.557	1	OS	UP
Arpc4	0.000124025	0.263689	0.537	0.548	1	OS	UP
Cnih4	0.000134906	0.273824	0.47	0.504	1	OS	UP
Timp1	0.000191558	0.338225	0.748	0.729	1	OS	UP
Zc3h15	0.000209011	0.273807	0.582	0.592	1	OS	UP
Tmem208	0.000212279	0.276603	0.488	0.533	1	OS	UP
Luc7l3	0.00021777	0.306543	0.494	0.521	1	OS	UP
Ubl5	0.000306675	0.257476	0.782	0.731	1	OS	UP
Ngfr	0.000381548	0.27949	0.49	0.521	1	OS	UP
Igha	0.000505393	-0.509502	0.106	0.166	1	OS	DN
Psmb2	0.000630469	0.277779	0.678	0.643	1	OS	UP
Tubb4b	0.000879777	0.253441	0.59	0.582	1	OS	UP
Hbegf	0.000886387	0.325956	0.18	0.24	1	OS	UP
Lpl	0.000928987	0.319323	0.709	0.687	1	OS	UP
Psmb6	0.00110826	0.275674	0.697	0.663	1	OS	UP
[truncated: 4,505 more rows]
